# Supplementary material for: {μ-6,6′-Dimeth­oxy-2,2-[propane-1,3-diylbis(nitrilo­methanylyl­idene)]diphenolato}trinitratocopper(II)dysprosium(III) methanol monosolvate
Source: Acta Crystallogr Sect E Struct Rep Online. 2011 Feb 23;67(Pt 3):m367. doi: 10.1107/S1600536811005253 (PMC3051998; doi:10.1107/S1600536811005253)
Supplement: Supplementary file 1 [file e-67-0m367-sup1.cif]

##############################################################################
###                                                                        ###
###        Electronic paper (Acta Crystallographica Section E)             ###
###                                                                        ###
##############################################################################
#                                                                            #
# This CIF contains the data in a paper accepted for publication in Acta     #
# Crystallographica Section E. It conforms to the requirements of Notes      #
# for Authors for Section E, and has been peer reviewed under the auspices   #
# of the IUCr Commission on Journals.                                        #
#                                                                            #
# Full details of the Crystallographic Information File format               #
# are given in the paper "The Crystallographic Information File (CIF):       #
# a New Standard Archive File for Crystallography" by S. R. Hall, F. H.      #
# Allen and I. D. Brown [Acta Cryst. (1991), A47, 655-685].                  #
#                                                                            #
# The current version of the core CIF dictionary is obtainable from          #
# ftp://ftp.iucr.org/pub/cif_core.dic. The current version number is 2.4.    #
#                                                                            #
# Software is freely available for graphical display of the structure(s) in  #
# this CIF.  For information consult the CIF home page http://www.iucr.org/  #
# cif/home.html                                                              #
#                                                                            #
# This file may be used for bona fide research purposes within the           #
# scientific community so long as proper attribution is given to the journal # 
# article from which it was obtained.                                        #
#                                                                            #
##############################################################################
                                             
data_global
_journal_date_recd_electronic     2011-01-14
_journal_date_accepted     2011-02-12
_journal_name_full     'Acta Crystallographica, Section E'
_journal_year     2011
_journal_volume     67
_journal_issue      3
_journal_page_first     m367
_journal_page_last     m367
_journal_paper_category     QM
_journal_coeditor_code     VM2074
_publ_contact_author_name     'Chen, Peng'
_publ_contact_author_address
;
Key Laboratory of Functional Inorganic Material Chemistry (HLJU),
Ministry of Education, P. R. China; School of Chemistry and Materials Science,
Heilongjiang University; No. 74, Xuefu Road,
Nangang District, Harbin 150080, P. R. China
;
_publ_contact_author_email     jehugu@yahoo.com.cn
_publ_contact_author_fax     '86 451 8660 8042'
_publ_contact_author_phone     '86 451 8660 8042'
_publ_section_title
;\
{\m-6,6'-Dimethoxy-2,2-[propane-1,3-diylbis(nitrilomethanylylidene)]\
diphenolate}trinitratocopper(II)dysprosium(III) methanol monosolvate
;
loop_
    _publ_author_name
    _publ_author_address
    'Xu, Lili'
;
School of Chemistry and Materials Science
Heilongjiang University
Harbin 150080
People's Republic of China
;
    'Li, Hong-Feng'
;
School of Chemistry and Materials Science
Heilongjiang University
Harbin 150080
People's Republic of China
;
    'Chen, Peng'
;
School of Chemistry and Materials Science
Heilongjiang University
Harbin 150080
People's Republic of China
;
    'Yan, Peng-Fei'
;
School of Chemistry and Materials Science
Heilongjiang University
Harbin 150080
People's Republic of China
;
data_I
_chemical_name_systematic
;
{\m-6,6'-Dimethoxy-2,2-[propane-1,3-
diylbis(nitrilomethanylylidene)]diphenolate}trinitratocopper(II)dysprosium(III)
methanol monosolvate
;
_chemical_name_common     ?
_chemical_formula_moiety     'C19 H20 Cu Dy N5 O13, C H4 O'
_chemical_formula_sum     'C20 H24 Cu Dy N5 O14'
_chemical_formula_iupac     '[Cu Dy (C19 H20 N2 O4) (N O3)3], C H4 O'
_chemical_formula_weight     784.49
_chemical_melting_point     ?
_symmetry_cell_setting     triclinic
_symmetry_space_group_name_H-M     'P -1'
_symmetry_space_group_name_Hall     '-P 1'
loop_
    _symmetry_equiv_pos_as_xyz
    'x, y, z'
    '-x, -y, -z'
_cell_length_a     8.3572(17)
_cell_length_b     12.130(2)
_cell_length_c     13.891(3)
_cell_angle_alpha     91.64(3)
_cell_angle_beta     106.85(3)
_cell_angle_gamma     99.52(3)
_cell_volume     1324.8(4)
_cell_formula_units_Z     2
_cell_measurement_reflns_used     11901
_cell_measurement_theta_min     6.15
_cell_measurement_theta_max     54.92
_cell_measurement_temperature     293(2)
_exptl_crystal_description     block
_exptl_crystal_colour     green
_exptl_crystal_size_max     0.15
_exptl_crystal_size_mid     0.12
_exptl_crystal_size_min     0.11
_exptl_crystal_density_diffrn     1.967
_exptl_crystal_density_meas     ?
_exptl_crystal_density_method     'not measured'
_exptl_crystal_F_000     772
_exptl_absorpt_coefficient_mu     3.680
_exptl_absorpt_correction_type     multi-scan
_exptl_absorpt_process_details     '(SADABS; Sheldrick, 2003)'
_exptl_absorpt_correction_T_min     0.595
_exptl_absorpt_correction_T_max     0.667
_exptl_special_details
;
;
_diffrn_ambient_temperature     293(2)
_diffrn_radiation_type     MoK\a
_diffrn_radiation_wavelength     0.71073
_diffrn_radiation_source     'fine-focus sealed tube'
_diffrn_radiation_monochromator     graphite
_diffrn_measurement_device_type     'Bruker SMART1000 CCD'
_diffrn_measurement_method     '\w'
_diffrn_detector_area_resol_mean     0
_diffrn_reflns_number     13040
_diffrn_reflns_av_R_equivalents     0.0323
_diffrn_reflns_av_sigmaI/netI     0.0425
_diffrn_reflns_theta_min     3.07
_diffrn_reflns_theta_max     27.46
_diffrn_reflns_theta_full     27.46
_diffrn_measured_fraction_theta_max     0.991
_diffrn_measured_fraction_theta_full     0.991
_diffrn_reflns_limit_h_min     -10
_diffrn_reflns_limit_h_max     10
_diffrn_reflns_limit_k_min     -15
_diffrn_reflns_limit_k_max     15
_diffrn_reflns_limit_l_min     -18
_diffrn_reflns_limit_l_max     18
_diffrn_standards_number     0
_diffrn_standards_interval_count     0
_diffrn_standards_interval_time     0
_diffrn_standards_decay_%     0
_refine_special_details
;
Refinement of <i>F</i>^2^ against ALL reflections. The weighted <i>R</i>-factor
<i>wR</i> and goodness of fit <i>S</i> are based on <i>F</i>^2^, conventional
<i>R</i>-factors <i>R</i> are based on <i>F</i>, with <i>F</i> set to zero for
negative <i>F</i>^2^. The threshold expression of <i>F</i>^2^ >
\s(<i>F</i>^2^) is used only for calculating <i>R</i>-factors(gt) <i>etc</i>.
and is not relevant to the choice of reflections for refinement.
<i>R</i>-factors based on <i>F</i>^2^ are statistically about twice as large
as those based on <i>F</i>, and <i>R</i>- factors based on ALL data will be
even larger.
;
_reflns_number_total     6008
_reflns_number_gt     5600
_reflns_threshold_expression     I>2sigma(I)
_refine_ls_structure_factor_coef     Fsqd
_refine_ls_matrix_type     full
_refine_ls_R_factor_all     0.0413
_refine_ls_R_factor_gt     0.0390
_refine_ls_wR_factor_gt     0.1046
_refine_ls_wR_factor_ref     0.1082
_refine_ls_goodness_of_fit_ref     1.054
_refine_ls_restrained_S_all     1.054
_refine_ls_number_reflns     6008
_refine_ls_number_parameters     373
_refine_ls_number_restraints     0
_refine_ls_hydrogen_treatment     constr
_refine_ls_weighting_scheme     calc
_refine_ls_weighting_details
         'calc w=1/[\s^2^(Fo^2^)+(0.0635P)^2^+1.7058P] where P=(Fo^2^+2Fc^2^)/3'
_atom_sites_solution_hydrogens     geom
_atom_sites_solution_primary     direct
_atom_sites_solution_secondary     difmap
_refine_ls_shift/su_max     0.002
_refine_ls_shift/su_mean     0.000
_refine_diff_density_max     2.372
_refine_diff_density_min     -0.878
_refine_ls_extinction_method     none
_refine_ls_extinction_coef     ?
loop_
    _atom_type_symbol
    _atom_type_description
    _atom_type_scat_dispersion_real
    _atom_type_scat_dispersion_imag
    _atom_type_scat_source
    'C' 'C' 0.0033 0.0016
                         'International Tables Vol C Tables 4.2.6.8 and 6.1.1.4'
    'H' 'H' 0.0000 0.0000
                         'International Tables Vol C Tables 4.2.6.8 and 6.1.1.4'
    'Cu' 'Cu' 0.3201 1.2651
                         'International Tables Vol C Tables 4.2.6.8 and 6.1.1.4'
    'Dy' 'Dy' -0.1892 4.4098
                         'International Tables Vol C Tables 4.2.6.8 and 6.1.1.4'
    'N' 'N' 0.0061 0.0033
                         'International Tables Vol C Tables 4.2.6.8 and 6.1.1.4'
    'O' 'O' 0.0106 0.0060
                         'International Tables Vol C Tables 4.2.6.8 and 6.1.1.4'
_computing_data_collection     'SMART (Bruker, 2001)'
_computing_cell_refinement     'SAINT-Plus (Bruker, 2003)'
_computing_data_reduction     'SAINT-Plus (Bruker, 2003)'
_computing_structure_solution     'SHELXS97 (Sheldrick, 2008)'
_computing_structure_refinement     'SHELXL97 (Sheldrick, 2008)'
_computing_molecular_graphics     'SHELXTL (Sheldrick, 2008)'
_computing_publication_material     'SHELXL97 (Sheldrick, 2008)'
loop_
    _atom_site_type_symbol
    _atom_site_label
    _atom_site_fract_x
    _atom_site_fract_y
    _atom_site_fract_z
    _atom_site_U_iso_or_equiv
    _atom_site_adp_type
    _atom_site_calc_flag
    _atom_site_refinement_flags
    _atom_site_occupancy
    _atom_site_disorder_assembly
    _atom_site_disorder_group
    Dy Dy1 0.37849(2) 0.787569(14) 0.221621(13) 0.03841(9) Uani d . 1 . .
    Cu Cu1 0.31877(7) 0.49734(4) 0.17449(4) 0.03874(13) Uani d . 1 . .
    O O1 -0.0835(6) 0.8890(5) 0.1545(6) 0.110(2) Uani d . 1 . .
    O O2 0.6579(5) 0.7776(3) 0.3469(3) 0.0593(9) Uani d . 1 . .
    O O3 0.0638(5) 0.7570(3) 0.1705(3) 0.0595(9) Uani d . 1 . .
    O O4 0.5635(5) 0.9497(3) 0.1845(3) 0.0552(8) Uani d . 1 . .
    O O5 0.1903(5) 0.9285(3) 0.2077(3) 0.0569(8) Uani d . 1 . .
    O O6 0.8516(6) 0.6889(5) 0.3236(4) 0.0776(13) Uani d . 1 . .
    O O7 0.6210(5) 0.6967(3) 0.2017(3) 0.0556(8) Uani d . 1 . .
    O O8 0.5279(5) 0.9712(3) 0.3301(3) 0.0610(9) Uani d . 1 . .
    O O9 0.2663(5) 0.8246(3) 0.0324(2) 0.0473(7) Uani d . 1 . .
    O O10 0.6882(6) 1.1015(3) 0.2812(4) 0.0751(12) Uani d . 1 . .
    O O11 0.3043(4) 0.7795(2) 0.3860(2) 0.0434(7) Uani d . 1 . .
    O O12 0.3359(4) 0.6077(2) 0.2818(2) 0.0394(6) Uani d . 1 . .
    O O13 0.2861(4) 0.6277(2) 0.0987(2) 0.0436(7) Uani d . 1 . .
    N N1 0.7158(6) 0.7207(4) 0.2913(3) 0.0514(9) Uani d . 1 . .
    N N2 0.5956(5) 1.0105(3) 0.2662(3) 0.0471(9) Uani d . 1 . .
    N N3 0.3609(5) 0.3818(3) 0.2707(3) 0.0459(8) Uani d . 1 . .
    N N4 0.2908(6) 0.4019(3) 0.0522(3) 0.0547(10) Uani d . 1 . .
    N N5 0.0505(6) 0.8594(4) 0.1763(4) 0.0601(11) Uani d . 1 . .
    C C1 0.0878(7) 0.6441(5) -0.2067(3) 0.0605(14) Uani d . 1 . .
    H H1A 0.0384 0.6485 -0.2754 0.073 Uiso calc R 1 . .
    C C2 0.4169(9) 0.2780(5) 0.2452(5) 0.0690(16) Uani d . 1 . .
    H H2A 0.5396 0.2931 0.2605 0.083 Uiso calc R 1 . .
    H H2B 0.3880 0.2210 0.2880 0.083 Uiso calc R 1 . .
    C C3 0.3479(13) 0.2916(5) 0.0603(5) 0.094(3) Uani d . 1 . .
    H H3A 0.2784 0.2431 0.0013 0.113 Uiso calc R 1 . .
    H H3B 0.4638 0.3036 0.0569 0.113 Uiso calc R 1 . .
    C C4 0.2237(5) 0.6294(3) -0.0002(3) 0.0351(8) Uani d . 1 . .
    C C5 0.2281(7) 0.5542(5) 0.5486(3) 0.0544(12) Uani d . 1 . .
    H H5A 0.1989 0.5424 0.6076 0.065 Uiso calc R 1 . .
    C C6 0.3444(16) 0.2349(7) 0.1431(6) 0.125(4) Uani d . 1 . .
    H H6A 0.3942 0.1694 0.1365 0.150 Uiso calc R 1 . .
    H H6B 0.2252 0.2072 0.1351 0.150 Uiso calc R 1 . .
    C C7 0.1365(6) 0.7421(4) -0.1414(3) 0.0492(10) Uani d . 1 . .
    H H7A 0.1231 0.8114 -0.1664 0.059 Uiso calc R 1 . .
    C C8 0.2574(6) 0.4665(4) 0.4969(3) 0.0498(11) Uani d . 1 . .
    H H8A 0.2518 0.3962 0.5220 0.060 Uiso calc R 1 . .
    C C9 0.2411(6) 0.6609(4) 0.5148(3) 0.0491(10) Uani d . 1 . .
    H H9A 0.2222 0.7204 0.5512 0.059 Uiso calc R 1 . .
    C C10 0.3379(6) 0.3874(4) 0.3574(4) 0.0466(10) Uani d . 1 . .
    H H10A 0.3491 0.3243 0.3936 0.056 Uiso calc R 1 . .
    C C11 0.2961(5) 0.4819(4) 0.4057(3) 0.0395(8) Uani d . 1 . .
    C C12 0.2829(5) 0.6775(4) 0.4259(3) 0.0380(8) Uani d . 1 . .
    C C13 0.2253(7) 0.4274(4) -0.0364(4) 0.0516(11) Uani d . 1 . .
    H H13A 0.2029 0.3709 -0.0877 0.062 Uiso calc R 1 . .
    C C14 0.2046(5) 0.7339(4) -0.0394(3) 0.0389(8) Uani d . 1 . .
    C C15 0.1806(5) 0.5350(4) -0.0678(3) 0.0415(9) Uani d . 1 . .
    C C16 0.3044(5) 0.5882(3) 0.3686(3) 0.0356(8) Uani d . 1 . .
    C C17 0.1112(7) 0.5446(5) -0.1721(3) 0.0543(12) Uani d . 1 . .
    H H17A 0.0815 0.4811 -0.2171 0.065 Uiso calc R 1 . .
    C C18 0.2464(9) 0.9328(4) -0.0057(4) 0.0643(15) Uani d . 1 . .
    H H18A 0.1317 0.9291 -0.0477 0.097 Uiso calc R 1 . .
    H H18B 0.3234 0.9528 -0.0446 0.097 Uiso calc R 1 . .
    H H18C 0.2709 0.9882 0.0498 0.097 Uiso calc R 1 . .
    C C19 0.2824(9) 0.8746(4) 0.4419(5) 0.0668(16) Uani d . 1 . .
    H H19A 0.1704 0.8615 0.4495 0.100 Uiso calc R 1 . .
    H H19B 0.2966 0.9404 0.4062 0.100 Uiso calc R 1 . .
    H H19C 0.3655 0.8854 0.5073 0.100 Uiso calc R 1 . .
    O O1M 0.2556(10) 0.1421(5) 0.4462(5) 0.115(2) Uani d . 1 . .
    H H4M 0.3167 0.1636 0.5099 0.172 Uiso d R 1 . .
    C C1M 0.0847(11) 0.1206(7) 0.4006(7) 0.105(3) Uani d . 1 . .
    H H1M 0.0625 0.1120 0.3287 0.157 Uiso calc R 1 . .
    H H2M 0.0358 0.1818 0.4177 0.157 Uiso calc R 1 . .
    H H3M 0.0353 0.0528 0.4231 0.157 Uiso calc R 1 . .
loop_
    _atom_site_aniso_label
    _atom_site_aniso_U_11
    _atom_site_aniso_U_22
    _atom_site_aniso_U_33
    _atom_site_aniso_U_12
    _atom_site_aniso_U_13
    _atom_site_aniso_U_23
    Dy1 0.05015(14) 0.03209(12) 0.03392(12) 0.00629(8) 0.01485(9) 0.00087(8)
    Cu1 0.0546(3) 0.0298(2) 0.0348(3) 0.0108(2) 0.0165(2) 0.00046(19)
    O1 0.061(3) 0.109(4) 0.164(6) 0.040(3) 0.024(3) 0.040(4)
    O2 0.061(2) 0.070(2) 0.0459(18) 0.0213(18) 0.0094(16) -0.0059(17)
    O3 0.0519(19) 0.054(2) 0.070(2) 0.0050(15) 0.0172(17) 0.0044(18)
    O4 0.063(2) 0.0533(19) 0.0505(19) 0.0018(16) 0.0226(16) 0.0083(16)
    O5 0.064(2) 0.0459(18) 0.065(2) 0.0180(16) 0.0220(18) 0.0011(16)
    O6 0.059(2) 0.110(4) 0.076(3) 0.038(2) 0.026(2) 0.024(3)
    O7 0.062(2) 0.061(2) 0.0497(19) 0.0150(17) 0.0242(16) -0.0034(16)
    O8 0.069(2) 0.0489(19) 0.063(2) -0.0089(16) 0.0290(19) -0.0124(17)
    O9 0.072(2) 0.0358(15) 0.0326(14) 0.0105(14) 0.0122(14) 0.0045(12)
    O10 0.078(3) 0.0404(19) 0.099(3) -0.0094(17) 0.025(2) 0.005(2)
    O11 0.0644(19) 0.0357(14) 0.0360(14) 0.0111(13) 0.0237(14) -0.0009(12)
    O12 0.0618(18) 0.0290(13) 0.0321(13) 0.0101(12) 0.0203(13) 0.0036(11)
    O13 0.0654(19) 0.0356(14) 0.0286(13) 0.0105(13) 0.0114(13) 0.0007(11)
    N1 0.055(2) 0.053(2) 0.052(2) 0.0130(18) 0.0211(19) 0.0150(19)
    N2 0.048(2) 0.0328(17) 0.060(2) 0.0078(15) 0.0148(18) 0.0045(17)
    N3 0.058(2) 0.0315(17) 0.049(2) 0.0156(15) 0.0133(17) 0.0027(15)
    N4 0.089(3) 0.0335(18) 0.047(2) 0.0142(19) 0.029(2) -0.0020(16)
    N5 0.058(3) 0.066(3) 0.062(3) 0.022(2) 0.020(2) 0.016(2)
    C1 0.059(3) 0.087(4) 0.028(2) 0.015(3) 0.0008(19) -0.002(2)
    C2 0.098(4) 0.048(3) 0.071(3) 0.041(3) 0.024(3) 0.010(3)
    C3 0.181(9) 0.050(3) 0.073(4) 0.048(4) 0.057(5) -0.001(3)
    C4 0.0370(18) 0.040(2) 0.0286(17) 0.0037(15) 0.0121(14) -0.0011(15)
    C5 0.064(3) 0.068(3) 0.037(2) 0.012(2) 0.024(2) 0.015(2)
    C6 0.211(11) 0.080(5) 0.075(5) 0.091(6) -0.004(6) -0.018(4)
    C7 0.051(2) 0.059(3) 0.037(2) 0.017(2) 0.0081(18) 0.010(2)
    C8 0.056(3) 0.055(3) 0.040(2) 0.010(2) 0.015(2) 0.017(2)
    C9 0.054(3) 0.065(3) 0.034(2) 0.017(2) 0.0191(19) 0.004(2)
    C10 0.053(2) 0.037(2) 0.048(2) 0.0119(18) 0.010(2) 0.0129(19)
    C11 0.042(2) 0.039(2) 0.0346(19) 0.0056(16) 0.0091(16) 0.0069(16)
    C12 0.042(2) 0.044(2) 0.0307(18) 0.0092(16) 0.0134(16) 0.0054(16)
    C13 0.069(3) 0.043(2) 0.044(2) 0.001(2) 0.025(2) -0.012(2)
    C14 0.040(2) 0.044(2) 0.0331(19) 0.0070(16) 0.0121(16) 0.0012(16)
    C15 0.042(2) 0.044(2) 0.036(2) 0.0021(17) 0.0110(16) -0.0042(17)
    C16 0.0358(18) 0.041(2) 0.0292(17) 0.0069(15) 0.0087(14) 0.0051(15)
    C17 0.057(3) 0.066(3) 0.032(2) 0.002(2) 0.0067(19) -0.011(2)
    C18 0.101(4) 0.036(2) 0.053(3) 0.015(2) 0.016(3) 0.016(2)
    C19 0.110(5) 0.044(3) 0.063(3) 0.017(3) 0.052(3) -0.005(2)
    O1M 0.160(6) 0.098(4) 0.085(4) 0.036(4) 0.025(4) 0.015(3)
    C1M 0.084(5) 0.085(5) 0.123(7) 0.021(4) -0.007(5) 0.013(5)
_geom_special_details
;
All e.s.d.'s (except the e.s.d. in the dihedral angle between two l.s. planes)
are estimated using the full covariance matrix. The cell e.s.d.'s are taken
into account individually in the estimation of e.s.d.'s in distances, angles
and torsion angles; correlations between e.s.d.'s in cell parameters are only
used when they are defined by crystal symmetry. An approximate (isotropic)
treatment of cell e.s.d.'s is used for estimating e.s.d.'s involving l.s.
planes.
;
loop_
    _geom_bond_atom_site_label_1
    _geom_bond_atom_site_label_2
    _geom_bond_site_symmetry_2
    _geom_bond_distance
    _geom_bond_publ_flag
    Dy1 O12 . 2.368(3) ?
    Dy1 O13 . 2.414(3) ?
    Dy1 O4 . 2.458(3) ?
    Dy1 O3 . 2.477(4) ?
    Dy1 O5 . 2.483(3) ?
    Dy1 O2 . 2.499(4) ?
    Dy1 O11 . 2.534(3) ?
    Dy1 O7 . 2.539(4) ?
    Dy1 O8 . 2.567(4) ?
    Dy1 O9 . 2.601(3) ?
    Dy1 N5 . 2.914(5) ?
    Dy1 Cu1 . 3.4884(9) ?
    Cu1 O12 . 1.931(3) ?
    Cu1 O13 . 1.938(3) ?
    Cu1 N4 . 1.961(4) ?
    Cu1 N3 . 1.968(4) ?
    O1 N5 . 1.190(7) ?
    O2 N1 . 1.266(6) ?
    O3 N5 . 1.268(6) ?
    O4 N2 . 1.270(5) ?
    O5 N5 . 1.272(6) ?
    O6 N1 . 1.224(6) ?
    O7 N1 . 1.261(6) ?
    O8 N2 . 1.250(5) ?
    O9 C14 . 1.387(5) ?
    O9 C18 . 1.446(5) ?
    O10 N2 . 1.213(5) ?
    O11 C12 . 1.376(5) ?
    O11 C19 . 1.438(5) ?
    O12 C16 . 1.327(5) ?
    O13 C4 . 1.322(5) ?
    N3 C10 . 1.275(6) ?
    N3 C2 . 1.481(6) ?
    N4 C13 . 1.264(7) ?
    N4 C3 . 1.490(7) ?
    C1 C17 . 1.335(8) ?
    C1 C7 . 1.402(8) ?
    C1 H1A . 0.9300 ?
    C2 C6 . 1.417(9) ?
    C2 H2A . 0.9700 ?
    C2 H2B . 0.9700 ?
    C3 C6 . 1.361(11) ?
    C3 H3A . 0.9700 ?
    C3 H3B . 0.9700 ?
    C4 C15 . 1.389(6) ?
    C4 C14 . 1.410(6) ?
    C5 C8 . 1.360(7) ?
    C5 C9 . 1.387(7) ?
    C5 H5A . 0.9300 ?
    C6 H6A . 0.9700 ?
    C6 H6B . 0.9700 ?
    C7 C14 . 1.378(6) ?
    C7 H7A . 0.9300 ?
    C8 C11 . 1.405(6) ?
    C8 H8A . 0.9300 ?
    C9 C12 . 1.389(6) ?
    C9 H9A . 0.9300 ?
    C10 C11 . 1.452(6) ?
    C10 H10A . 0.9300 ?
    C11 C16 . 1.401(6) ?
    C12 C16 . 1.392(6) ?
    C13 C15 . 1.460(7) ?
    C13 H13A . 0.9300 ?
    C15 C17 . 1.413(6) ?
    C17 H17A . 0.9300 ?
    C18 H18A . 0.9600 ?
    C18 H18B . 0.9600 ?
    C18 H18C . 0.9600 ?
    C19 H19A . 0.9600 ?
    C19 H19B . 0.9600 ?
    C19 H19C . 0.9600 ?
    O1M C1M . 1.361(10) ?
    O1M H4M . 0.8898 ?
    C1M H1M . 0.9600 ?
    C1M H2M . 0.9600 ?
    C1M H3M . 0.9600 ?
loop_
    _geom_angle_atom_site_label_1
    _geom_angle_atom_site_label_2
    _geom_angle_atom_site_label_3
    _geom_angle_site_symmetry_1
    _geom_angle_site_symmetry_3
    _geom_angle
    _geom_angle_publ_flag
    O12 Dy1 O13 . . 62.51(10) ?
    O12 Dy1 O4 . . 151.34(13) ?
    O13 Dy1 O4 . . 116.69(12) ?
    O12 Dy1 O3 . . 83.06(12) ?
    O13 Dy1 O3 . . 74.94(13) ?
    O4 Dy1 O3 . . 125.32(13) ?
    O12 Dy1 O5 . . 126.44(12) ?
    O13 Dy1 O5 . . 117.91(12) ?
    O4 Dy1 O5 . . 80.64(13) ?
    O3 Dy1 O5 . . 51.28(13) ?
    O12 Dy1 O2 . . 75.83(13) ?
    O13 Dy1 O2 . . 111.10(12) ?
    O4 Dy1 O2 . . 78.57(13) ?
    O3 Dy1 O2 . . 151.06(14) ?
    O5 Dy1 O2 . . 130.98(13) ?
    O12 Dy1 O11 . . 63.88(10) ?
    O13 Dy1 O11 . . 120.64(10) ?
    O4 Dy1 O11 . . 122.51(11) ?
    O3 Dy1 O11 . . 75.22(13) ?
    O5 Dy1 O11 . . 77.04(12) ?
    O2 Dy1 O11 . . 77.78(12) ?
    O12 Dy1 O7 . . 74.46(12) ?
    O13 Dy1 O7 . . 66.68(12) ?
    O4 Dy1 O7 . . 79.32(13) ?
    O3 Dy1 O7 . . 141.16(13) ?
    O5 Dy1 O7 . . 158.96(13) ?
    O2 Dy1 O7 . . 50.09(12) ?
    O11 Dy1 O7 . . 119.63(11) ?
    O12 Dy1 O8 . . 125.97(12) ?
    O13 Dy1 O8 . . 166.55(12) ?
    O4 Dy1 O8 . . 50.43(12) ?
    O3 Dy1 O8 . . 114.80(13) ?
    O5 Dy1 O8 . . 67.16(13) ?
    O2 Dy1 O8 . . 65.33(14) ?
    O11 Dy1 O8 . . 72.08(11) ?
    O7 Dy1 O8 . . 104.04(13) ?
    O12 Dy1 O9 . . 123.21(10) ?
    O13 Dy1 O9 . . 62.27(10) ?
    O4 Dy1 O9 . . 70.15(12) ?
    O3 Dy1 O9 . . 71.10(13) ?
    O5 Dy1 O9 . . 71.82(12) ?
    O2 Dy1 O9 . . 137.45(12) ?
    O11 Dy1 O9 . . 143.81(11) ?
    O7 Dy1 O9 . . 95.24(12) ?
    O8 Dy1 O9 . . 110.78(12) ?
    O12 Dy1 N5 . . 105.58(13) ?
    O13 Dy1 N5 . . 96.16(14) ?
    O4 Dy1 N5 . . 102.99(14) ?
    O3 Dy1 N5 . . 25.60(13) ?
    O5 Dy1 N5 . . 25.70(13) ?
    O2 Dy1 N5 . . 148.84(13) ?
    O11 Dy1 N5 . . 75.38(13) ?
    O7 Dy1 N5 . . 161.04(14) ?
    O8 Dy1 N5 . . 91.33(15) ?
    O9 Dy1 N5 . . 68.55(13) ?
    O12 Dy1 Cu1 . . 31.77(7) ?
    O13 Dy1 Cu1 . . 32.27(7) ?
    O4 Dy1 Cu1 . . 135.29(9) ?
    O3 Dy1 Cu1 . . 84.41(9) ?
    O5 Dy1 Cu1 . . 135.66(9) ?
    O2 Dy1 Cu1 . . 87.77(10) ?
    O11 Dy1 Cu1 . . 95.00(7) ?
    O7 Dy1 Cu1 . . 59.94(9) ?
    O8 Dy1 Cu1 . . 151.81(10) ?
    O9 Dy1 Cu1 . . 94.54(8) ?
    N5 Dy1 Cu1 . . 109.96(11) ?
    O12 Cu1 O13 . . 79.77(12) ?
    O12 Cu1 N4 . . 171.66(15) ?
    O13 Cu1 N4 . . 91.99(15) ?
    O12 Cu1 N3 . . 91.17(14) ?
    O13 Cu1 N3 . . 170.84(14) ?
    N4 Cu1 N3 . . 97.10(17) ?
    O12 Cu1 Dy1 . . 40.19(8) ?
    O13 Cu1 Dy1 . . 41.67(9) ?
    N4 Cu1 Dy1 . . 132.12(12) ?
    N3 Cu1 Dy1 . . 129.23(11) ?
    N1 O2 Dy1 . . 98.3(3) ?
    N5 O3 Dy1 . . 96.8(3) ?
    N2 O4 Dy1 . . 98.9(3) ?
    N5 O5 Dy1 . . 96.5(3) ?
    N1 O7 Dy1 . . 96.5(3) ?
    N2 O8 Dy1 . . 94.2(3) ?
    C14 O9 C18 . . 115.2(4) ?
    C14 O9 Dy1 . . 118.9(2) ?
    C18 O9 Dy1 . . 125.6(3) ?
    C12 O11 C19 . . 116.7(3) ?
    C12 O11 Dy1 . . 118.6(2) ?
    C19 O11 Dy1 . . 124.8(3) ?
    C16 O12 Cu1 . . 126.8(3) ?
    C16 O12 Dy1 . . 124.4(2) ?
    Cu1 O12 Dy1 . . 108.04(12) ?
    C4 O13 Cu1 . . 127.3(3) ?
    C4 O13 Dy1 . . 126.6(3) ?
    Cu1 O13 Dy1 . . 106.06(12) ?
    O6 N1 O7 . . 122.9(5) ?
    O6 N1 O2 . . 121.9(5) ?
    O7 N1 O2 . . 115.1(4) ?
    O10 N2 O8 . . 122.1(4) ?
    O10 N2 O4 . . 121.5(4) ?
    O8 N2 O4 . . 116.5(4) ?
    C10 N3 C2 . . 114.6(4) ?
    C10 N3 Cu1 . . 123.8(3) ?
    C2 N3 Cu1 . . 121.6(3) ?
    C13 N4 C3 . . 115.8(4) ?
    C13 N4 Cu1 . . 124.1(3) ?
    C3 N4 Cu1 . . 120.1(4) ?
    O1 N5 O3 . . 122.4(6) ?
    O1 N5 O5 . . 122.2(6) ?
    O3 N5 O5 . . 115.4(4) ?
    O1 N5 Dy1 . . 177.9(5) ?
    O3 N5 Dy1 . . 57.6(2) ?
    O5 N5 Dy1 . . 57.8(2) ?
    C17 C1 C7 . . 121.2(4) ?
    C17 C1 H1A . . 119.4 ?
    C7 C1 H1A . . 119.4 ?
    C6 C2 N3 . . 114.3(5) ?
    C6 C2 H2A . . 108.7 ?
    N3 C2 H2A . . 108.7 ?
    C6 C2 H2B . . 108.7 ?
    N3 C2 H2B . . 108.7 ?
    H2A C2 H2B . . 107.6 ?
    C6 C3 N4 . . 118.6(6) ?
    C6 C3 H3A . . 107.7 ?
    N4 C3 H3A . . 107.7 ?
    C6 C3 H3B . . 107.7 ?
    N4 C3 H3B . . 107.7 ?
    H3A C3 H3B . . 107.1 ?
    O13 C4 C15 . . 124.0(4) ?
    O13 C4 C14 . . 117.9(4) ?
    C15 C4 C14 . . 118.1(4) ?
    C8 C5 C9 . . 121.2(4) ?
    C8 C5 H5A . . 119.4 ?
    C9 C5 H5A . . 119.4 ?
    C3 C6 C2 . . 126.5(9) ?
    C3 C6 H6A . . 105.7 ?
    C2 C6 H6A . . 105.7 ?
    C3 C6 H6B . . 105.7 ?
    C2 C6 H6B . . 105.7 ?
    H6A C6 H6B . . 106.1 ?
    C14 C7 C1 . . 118.8(5) ?
    C14 C7 H7A . . 120.6 ?
    C1 C7 H7A . . 120.6 ?
    C5 C8 C11 . . 120.2(4) ?
    C5 C8 H8A . . 119.9 ?
    C11 C8 H8A . . 119.9 ?
    C5 C9 C12 . . 119.0(4) ?
    C5 C9 H9A . . 120.5 ?
    C12 C9 H9A . . 120.5 ?
    N3 C10 C11 . . 126.9(4) ?
    N3 C10 H10A . . 116.5 ?
    C11 C10 H10A . . 116.5 ?
    C16 C11 C8 . . 119.4(4) ?
    C16 C11 C10 . . 122.6(4) ?
    C8 C11 C10 . . 117.8(4) ?
    O11 C12 C9 . . 124.6(4) ?
    O11 C12 C16 . . 114.4(3) ?
    C9 C12 C16 . . 121.0(4) ?
    N4 C13 C15 . . 127.7(4) ?
    N4 C13 H13A . . 116.2 ?
    C15 C13 H13A . . 116.2 ?
    C7 C14 O9 . . 124.6(4) ?
    C7 C14 C4 . . 121.3(4) ?
    O9 C14 C4 . . 114.1(3) ?
    C4 C15 C17 . . 119.9(4) ?
    C4 C15 C13 . . 121.8(4) ?
    C17 C15 C13 . . 117.7(4) ?
    O12 C16 C12 . . 118.6(4) ?
    O12 C16 C11 . . 122.4(4) ?
    C12 C16 C11 . . 119.0(4) ?
    C1 C17 C15 . . 120.6(5) ?
    C1 C17 H17A . . 119.7 ?
    C15 C17 H17A . . 119.7 ?
    O9 C18 H18A . . 109.5 ?
    O9 C18 H18B . . 109.5 ?
    H18A C18 H18B . . 109.5 ?
    O9 C18 H18C . . 109.5 ?
    H18A C18 H18C . . 109.5 ?
    H18B C18 H18C . . 109.5 ?
    O11 C19 H19A . . 109.5 ?
    O11 C19 H19B . . 109.5 ?
    H19A C19 H19B . . 109.5 ?
    O11 C19 H19C . . 109.5 ?
    H19A C19 H19C . . 109.5 ?
    H19B C19 H19C . . 109.5 ?
    C1M O1M H4M . . 131.5 ?
    O1M C1M H1M . . 109.5 ?
    O1M C1M H2M . . 109.5 ?
    H1M C1M H2M . . 109.5 ?
    O1M C1M H3M . . 109.5 ?
    H1M C1M H3M . . 109.5 ?
    H2M C1M H3M . . 109.5 ?
loop_
    _geom_hbond_atom_site_label_D
    _geom_hbond_atom_site_label_H
    _geom_hbond_atom_site_label_A
    _geom_hbond_site_symmetry_A
    _geom_hbond_distance_DH
    _geom_hbond_distance_HA
    _geom_hbond_distance_DA
    _geom_hbond_angle_DHA
    O1M H4M O2 2_666 0.89 2.03 2.852(8) 152
