# Supplementary material for: {μ-6,6′-Dimeth­oxy-2,2-[propane-1,3-diylbis(nitrilo­methanylyl­idene)]diphenolato}trinitratocopper(II)dysprosium(III) methanol monosolvate
Source: Acta Crystallogr Sect E Struct Rep Online. 2011 Feb 23;67(Pt 3):m367. doi: 10.1107/S1600536811005253 (PMC3051998; doi:10.1107/S1600536811005253)
Supplement: Supplementary file 2 [file e-67-0m367-Isup2.hkl]

# 
# h,k,l, Fc-squared, Fo-squared, sigma(Fo-squared) and status flag 
# 
data_I
_shelx_title ' c in P1                     New: P-1' 
_shelx_refln_list_code          4 
_shelx_F_calc_maximum      199.67 
_exptl_crystal_F_000       771.80 
_reflns_d_resolution_high  0.7706 
 
loop_ 
 _symmetry_equiv_pos_as_xyz 
 'x, y, z' 
 '-x, -y, -z' 
 
_cell_length_a     8.3572 
_cell_length_b    12.1300 
_cell_length_c    13.8910 
_cell_angle_alpha  91.640 
_cell_angle_beta  106.850 
_cell_angle_gamma  99.520 
 
_shelx_F_squared_multiplier     1.000 
 
loop_ 
 _refln_index_h 
 _refln_index_k 
 _refln_index_l 
 _refln_F_squared_calc 
 _refln_F_squared_meas 
 _refln_F_squared_sigma 
 _refln_observed_status 
   2   0   0    29439.74    32545.04   1750.42 o 
   3   0   0    24651.99    25924.24   1296.46 o 
   4   0   0     6035.47     5764.10    142.85 o 
   5   0   0       16.44        8.43      2.12 o 
   6   0   0        1.05        4.69      3.43 o 
   7   0   0      440.46      440.07     17.76 o 
   8   0   0      132.50      142.39     10.15 o 
   9   0   0      158.54      169.89     16.65 o 
  10   0   0       37.10       33.31      9.78 o 
 -10   1   0      100.36      122.60     11.99 o 
  -9   1   0      276.39      289.49     15.16 o 
  -8   1   0       38.17       44.18      6.32 o 
  -7   1   0      382.78      434.22     20.45 o 
  -6   1   0     4817.31     4942.61    131.77 o 
  -5   1   0     3163.93     3122.25     64.39 o 
  -4   1   0      323.90      349.30      9.35 o 
  -3   1   0     5188.18     4802.20    114.15 o 
  -2   1   0    24376.20    30023.65   1550.93 o 
   1   1   0     9576.67    11643.32    369.83 o 
   2   1   0     2596.11     3230.15     65.11 o 
   3   1   0      156.74      407.25     10.61 o 
   4   1   0       33.68       37.43      5.21 o 
   5   1   0      315.52      348.71      9.28 o 
   6   1   0      422.65      444.39     12.54 o 
   7   1   0      914.22      940.65     40.02 o 
   8   1   0      281.92      297.10     15.32 o 
   9   1   0        5.73        7.58      4.30 o 
  10   1   0      150.92      154.08     13.61 o 
 -10   2   0       63.55       56.31      7.88 o 
  -9   2   0      148.94      163.27     21.94 o 
  -8   2   0     1945.03     1830.09     68.35 o 
  -7   2   0     1004.45     1007.26     25.31 o 
  -6   2   0       72.58       89.12      5.39 o 
  -5   2   0      671.24      589.70     18.84 o 
  -4   2   0     7593.34     7266.11    213.98 o 
  -3   2   0     4906.58     4179.60     95.12 o 
  -2   2   0     3776.25     4255.47     95.43 o 
   0   2   0     6946.29     8255.70    147.38 o 
   1   2   0     9160.46     9974.65    207.70 o 
   2   2   0    10276.83    12158.89    287.26 o 
   3   2   0      708.72      787.33     16.57 o 
   4   2   0     5227.25     5060.34    116.48 o 
   5   2   0     6719.09     6437.07    181.05 o 
   6   2   0     1801.11     1849.76     51.23 o 
   7   2   0      116.40      111.18      7.12 o 
   8   2   0      544.85      540.71     19.58 o 
   9   2   0      619.34      616.48     29.85 o 
 -10   3   0      207.94      212.60     17.20 o 
  -9   3   0      235.99      242.66     19.14 o 
  -8   3   0       13.85       11.28      5.77 o 
  -7   3   0      105.98      131.84      9.61 o 
  -6   3   0      563.44      590.56     19.00 o 
  -5   3   0      109.69       95.55      8.69 o 
  -4   3   0     1368.59     1370.39     28.83 o 
  -3   3   0      178.82      154.42      7.45 o 
  -2   3   0       53.39       34.36      3.31 o 
  -1   3   0     1218.35      821.01     25.88 o 
   0   3   0     8895.76     9964.18    202.41 o 
   1   3   0        0.52       12.54      0.95 o 
   2   3   0     7401.44     7157.39    138.33 o 
   3   3   0    20435.86    21731.70    819.01 o 
   4   3   0     2068.43     2001.15     37.37 o 
   5   3   0      159.79      201.67      6.39 o 
   6   3   0     1578.98     1686.77     39.65 o 
   7   3   0      959.84     1002.81     25.76 o 
   8   3   0       42.42       57.91      9.72 o 
   9   3   0        3.11       -0.96      4.09 o 
 -10   4   0       42.80       48.97      9.24 o 
  -9   4   0        2.61        1.38      9.11 o 
  -8   4   0      174.07      173.08     15.11 o 
  -7   4   0      673.28      538.06    103.71 o 
  -6   4   0     2260.89     2498.51    133.72 o 
  -5   4   0      131.44      148.21     18.22 o 
  -4   4   0     4873.72     4841.76    207.00 o 
  -3   4   0    19532.77    21093.86   1359.17 o 
  -2   4   0     5839.52     6473.76    237.22 o 
  -1   4   0     1329.78     1498.53     31.88 o 
   0   4   0     7813.41     9432.31    196.85 o 
   1   4   0    17600.90    19834.65    593.91 o 
   2   4   0     6831.18     7233.88    145.05 o 
   3   4   0     1705.74     1849.95     28.95 o 
   4   4   0     1472.75     1323.37     22.34 o 
   5   4   0     1829.07     1746.86     39.82 o 
   6   4   0      321.81      323.78     11.00 o 
   7   4   0      168.31      175.23     13.23 o 
   8   4   0        1.62       -3.48      4.46 o 
   9   4   0      180.97      194.64     16.38 o 
 -10   5   0       27.38       38.50     25.25 o 
  -9   5   0      270.34      277.92     31.88 o 
  -8   5   0     1105.78     1051.80     36.85 o 
  -7   5   0      220.65      226.05     21.53 o 
  -6   5   0     1670.92     1648.56     69.97 o 
  -5   5   0     7992.42     8129.77    392.89 o 
  -4   5   0     1525.66     1402.23     43.06 o 
  -3   5   0      111.92      124.20     11.18 o 
  -2   5   0      157.51      104.24      2.91 o 
  -1   5   0     9662.80    10119.52    249.46 o 
   0   5   0     2033.85     1814.49     20.58 o 
   1   5   0     3163.58     3655.49     52.66 o 
   2   5   0      683.65      869.14     10.34 o 
   3   5   0     3868.84     3894.49     69.09 o 
   4   5   0     3349.92     3213.33     94.50 o 
   5   5   0      426.38      373.35     18.42 o 
   6   5   0       93.05      103.44      6.82 o 
   7   5   0      670.10      708.10     27.36 o 
   8   5   0      585.50      550.51     24.38 o 
   9   5   0       88.76       73.01     12.52 o 
 -10   6   0      183.92      178.44     26.91 o 
  -9   6   0       15.65       25.75      6.02 o 
  -8   6   0      205.62      205.85     10.35 o 
  -7   6   0     2045.84     2094.44    135.38 o 
  -6   6   0      885.13      907.49     40.16 o 
  -5   6   0       27.64       29.81      6.62 o 
  -4   6   0       15.99       41.40      8.69 o 
  -3   6   0      986.31      904.82     14.63 o 
  -2   6   0     5466.27     6143.16    160.85 o 
  -1   6   0     9623.07    11315.53    392.38 o 
   0   6   0       18.41       60.90      3.17 o 
   1   6   0     5235.07     5516.96     97.38 o 
   2   6   0     6718.85     6598.80    129.87 o 
   3   6   0     2200.45     2128.65     35.46 o 
   4   6   0      281.63      242.59      7.71 o 
   5   6   0     1406.70     1278.88     46.15 o 
   6   6   0     1245.93     1118.48     56.73 o 
   7   6   0      307.49      335.51     16.35 o 
   8   6   0        2.72        0.84      3.18 o 
  -9   7   0       41.57       48.44     14.08 o 
  -8   7   0      125.63      152.77     18.63 o 
  -7   7   0      980.76     1009.75     52.58 o 
  -6   7   0      613.49      508.81     41.40 o 
  -5   7   0      284.48      279.04     26.50 o 
  -4   7   0     3900.26     3762.40     91.71 o 
  -3   7   0     6533.62     6992.95    172.31 o 
  -2   7   0      723.16      791.08     16.09 o 
  -1   7   0     5166.55     4952.31    101.19 o 
   0   7   0    11762.35    13555.44    353.78 o 
   1   7   0     3825.32     4077.58     67.55 o 
   2   7   0      682.96      769.25     11.75 o 
   3   7   0     3856.72     4015.51     74.36 o 
   4   7   0     2014.28     2011.24     43.36 o 
   5   7   0      323.71      281.98      9.83 o 
   6   7   0        0.38       -1.53      4.24 o 
   7   7   0       36.14       50.77      4.60 o 
   8   7   0       78.10       60.86      6.44 o 
  -9   8   0      327.14      367.63     35.19 o 
  -8   8   0      179.77      175.54     21.53 o 
  -7   8   0      570.42      587.88     38.09 o 
  -6   8   0     2192.55     2178.90     93.15 o 
  -5   8   0     3454.25     3515.22     86.00 o 
  -4   8   0       70.34       83.41      4.62 o 
  -3   8   0     5741.20     6031.79    146.37 o 
  -2   8   0     6727.13     7424.25    224.07 o 
  -1   8   0     4437.99     4625.09     92.64 o 
   0   8   0      609.84      712.09      9.88 o 
   1   8   0     2643.81     2777.37     44.24 o 
   2   8   0     1859.14     1835.51     37.53 o 
   3   8   0      201.75      220.27      8.06 o 
   4   8   0      197.20      239.01      7.35 o 
   5   8   0       41.71       44.91      6.68 o 
   6   8   0      162.60      167.47      8.34 o 
   7   8   0      263.13      266.24     33.56 o 
  -9   9   0      155.82      142.83     37.67 o 
  -8   9   0      680.14      675.24     46.37 o 
  -7   9   0      596.95      531.75     77.42 o 
  -6   9   0       91.63       94.41      5.01 o 
  -5   9   0      544.23      531.25     20.71 o 
  -4   9   0     1472.53     1554.54     28.37 o 
  -3   9   0      261.54      230.44      7.33 o 
  -2   9   0      399.25      434.39     15.53 o 
  -1   9   0       46.86       66.04      6.21 o 
   0   9   0      301.36      303.67      9.14 o 
   1   9   0     1278.74     1305.18     23.30 o 
   2   9   0     3476.93     3540.56     66.94 o 
   3   9   0       12.33        8.12      2.13 o 
   4   9   0     1100.24     1143.15     24.69 o 
   5   9   0     1332.83     1226.44     58.02 o 
   6   9   0      254.73      198.91     16.93 o 
   7   9   0       25.23       12.82      4.20 o 
  -9  10   0       88.72      108.93     15.96 o 
  -8  10   0        6.51       13.37      9.32 o 
  -7  10   0       40.97       38.84      7.61 o 
  -6  10   0        4.36       11.02      5.01 o 
  -5  10   0      338.38      362.70     10.29 o 
  -4  10   0     3023.21     3140.51     70.11 o 
  -3  10   0     1018.15     1034.64     23.46 o 
  -2  10   0     1372.63     1509.17     42.11 o 
  -1  10   0     5731.71     5739.84    162.98 o 
   0  10   0     3887.16     3775.95     78.97 o 
   1  10   0      583.62      624.59     12.68 o 
   2  10   0     3599.78     3548.08     71.30 o 
   3  10   0     4686.72     4565.43    114.37 o 
   4  10   0      409.78      467.42     15.00 o 
   5  10   0       92.12       53.88      5.37 o 
   6  10   0      321.01      252.13     47.61 o 
  -8  11   0       15.07       20.27     12.73 o 
  -7  11   0      418.49      461.01     27.74 o 
  -6  11   0     1334.47     1275.47     78.57 o 
  -5  11   0      575.28      566.48     14.80 o 
  -4  11   0     1027.18     1049.83     34.57 o 
  -3  11   0     4538.63     4541.00    111.31 o 
  -2  11   0     2205.99     2434.64     50.77 o 
  -1  11   0      231.52      239.10     18.63 o 
   0  11   0     1727.37     1809.50     42.91 o 
   1  11   0     1657.17     1605.38     26.01 o 
   2  11   0      823.89      783.34     15.88 o 
   3  11   0       60.18       63.66      4.75 o 
   4  11   0      109.57      120.90      8.10 o 
   5  11   0      149.27      137.03     18.22 o 
  -8  12   0      334.65      380.70     29.47 o 
  -7  12   0      110.49       82.16     33.53 o 
  -6  12   0      340.94      344.04     18.00 o 
  -5  12   0      920.32      893.76     29.10 o 
  -4  12   0      842.90      870.25     21.47 o 
  -3  12   0        9.16        5.86      4.55 o 
  -2  12   0      250.81      265.47      8.77 o 
  -1  12   0      707.99      703.35     20.05 o 
   0  12   0      892.48      896.47     31.07 o 
   1  12   0      535.05      528.00     14.97 o 
   2  12   0       24.62       21.53      2.02 o 
   3  12   0      286.59      274.99      7.88 o 
   4  12   0      632.67      663.65     65.00 o 
   5  12   0      286.19      255.85     44.30 o 
  -7  13   0      250.57      245.03     16.97 o 
  -6  13   0      302.76      311.68     16.68 o 
  -5  13   0       12.30       18.08      3.40 o 
  -4  13   0       19.34       13.34      3.90 o 
  -3  13   0      199.66      217.59      9.16 o 
  -2  13   0      749.54      821.74     18.61 o 
  -1  13   0      691.14      672.63     29.19 o 
   0  13   0        5.22        9.51      4.48 o 
   1  13   0      422.03      378.27     13.20 o 
   2  13   0      865.99      803.17     42.23 o 
   3  13   0      294.08      300.57     41.40 o 
   4  13   0        9.43       -4.97      8.28 o 
  -6  14   0       78.67       67.71     10.53 o 
  -5  14   0       46.23       30.22     14.49 o 
  -4  14   0      738.79      732.49     20.04 o 
  -3  14   0      970.69      978.59     24.53 o 
  -2  14   0       71.33       75.83      4.59 o 
  -1  14   0      639.80      647.74     20.51 o 
   0  14   0     1214.55     1161.35     66.65 o 
   1  14   0      413.79      418.72     26.29 o 
   2  14   0        3.80       -2.07      6.21 o 
  -4  15   0        0.69        6.53      4.86 o 
  -3  15   0      653.76      639.30     18.40 o 
  -2  15   0      629.53      609.94     18.04 o 
  -1  15   0      148.50      150.28     14.49 o 
   0  15   0        8.90       21.94      8.28 o 
  -1 -15   1      226.43      215.28     17.80 o 
   1 -15   1      224.30      233.17     13.46 o 
   2 -15   1      140.71      136.99      6.80 o 
   3 -15   1      940.47      926.19     25.58 o 
   4 -15   1      695.84      702.25     37.47 o 
  -3 -14   1      367.42      362.25     45.95 o 
  -2 -14   1      822.00      793.64     43.47 o 
  -1 -14   1      284.91      266.04     20.29 o 
   0 -14   1      197.48      170.83     94.60 o 
   1 -14   1     1667.74     1654.74     44.46 o 
   2 -14   1      893.70      971.25     22.47 o 
   3 -14   1       12.97       17.50      3.81 o 
   4 -14   1      192.01      189.32      8.96 o 
   5 -14   1      366.24      385.18     18.12 o 
   6 -14   1       89.78       90.98     12.41 o 
  -4 -13   1      619.88      609.83     64.58 o 
  -3 -13   1      239.07      243.34     12.87 o 
  -2 -13   1       87.89       80.23      4.00 o 
  -1 -13   1      886.55      830.54     25.26 o 
   0 -13   1     1156.76     1111.22     26.36 o 
   1 -13   1      227.49      233.85     13.46 o 
   2 -13   1      117.01       97.00      5.39 o 
   3 -13   1      329.77      359.22     10.91 o 
   4 -13   1      349.82      382.44     12.25 o 
   5 -13   1      280.77      307.71     17.93 o 
   6 -13   1       48.90       43.67      9.53 o 
   7 -13   1       35.14       48.85     15.37 o 
  -5 -12   1      128.89      126.27     19.04 o 
  -4 -12   1       14.02       15.65      3.69 o 
  -3 -12   1      244.28      269.28     10.11 o 
  -2 -12   1      492.56      531.18     12.45 o 
  -1 -12   1      338.44      316.32      8.23 o 
   0 -12   1      449.33      397.02     12.20 o 
   1 -12   1       76.44       82.03      6.36 o 
   2 -12   1     1080.25     1040.51     28.41 o 
   3 -12   1     1647.74     1715.13     45.85 o 
   4 -12   1      580.77      600.56     15.10 o 
   5 -12   1      112.58      105.48     13.20 o 
   6 -12   1     1085.99     1068.30     60.01 o 
   7 -12   1      625.16      644.12     37.05 o 
  -6 -11   1        1.57        6.21      8.69 o 
  -5 -11   1       18.97       10.44      4.10 o 
  -4 -11   1      131.76      138.87      8.51 o 
  -3 -11   1      795.99      826.76     17.63 o 
  -2 -11   1      222.20      242.27      7.22 o 
  -1 -11   1        1.04        0.43      2.53 o 
   0 -11   1     1046.58      994.59     20.19 o 
   1 -11   1     4763.60     4696.92    140.66 o 
   2 -11   1     1346.50     1439.48     37.76 o 
   3 -11   1      514.79      527.72     15.88 o 
   4 -11   1     3974.80     4083.56    105.68 o 
   5 -11   1     1099.57     1120.88     37.24 o 
   6 -11   1       13.07       19.67     10.76 o 
   7 -11   1      229.18      236.91     16.98 o 
   8 -11   1      247.27      262.45     19.76 o 
  -6 -10   1      160.33      164.39     10.24 o 
  -5 -10   1     1185.77     1072.37     35.50 o 
  -4 -10   1      719.23      666.56     17.17 o 
  -3 -10   1      533.10      538.00     15.89 o 
  -2 -10   1     3269.84     3441.34     83.53 o 
  -1 -10   1     1766.59     1756.78     31.13 o 
   0 -10   1     1524.63     1517.92     26.10 o 
   1 -10   1       36.66       43.98      3.17 o 
   2 -10   1     2204.80     2230.46     72.66 o 
   3 -10   1     3207.53     3295.64     68.72 o 
   4 -10   1      480.23      496.10     13.95 o 
   5 -10   1      412.72      371.83     11.05 o 
   6 -10   1      280.27      250.83     14.65 o 
   7 -10   1      143.92      172.39     16.29 o 
   8 -10   1       27.56       45.37     11.28 o 
  -7  -9   1      512.69      482.03     21.04 o 
  -6  -9   1      323.03      292.78     24.38 o 
  -5  -9   1      485.37      398.69     15.22 o 
  -4  -9   1     2939.68     2898.55     68.07 o 
  -3  -9   1     1312.28     1282.27     31.23 o 
  -2  -9   1       26.50       35.23      3.18 o 
  -1  -9   1       66.95       61.94      4.22 o 
   0  -9   1      376.13      340.18      6.27 o 
   1  -9   1     1149.21     1091.14     18.62 o 
   2  -9   1      950.06      937.50     20.74 o 
   3  -9   1      205.23      214.81      5.38 o 
   4  -9   1     1044.79     1016.80     19.02 o 
   5  -9   1      827.79      827.05     35.55 o 
   6  -9   1      594.93      550.57     42.66 o 
   7  -9   1      156.04      191.27     17.36 o 
   8  -9   1       52.57       48.81      9.06 o 
   9  -9   1      297.09      285.52     22.16 o 
  -8  -8   1       59.46       55.31      9.54 o 
  -7  -8   1        3.41        6.47      3.96 o 
  -6  -8   1      346.30      374.47     18.59 o 
  -5  -8   1     1076.04     1060.17     24.68 o 
  -4  -8   1      352.20      314.80      9.79 o 
  -3  -8   1      170.31      147.28      6.51 o 
  -2  -8   1       20.74       19.77      2.93 o 
  -1  -8   1      655.20      576.25      9.27 o 
   0  -8   1     3228.66     3280.14     56.29 o 
   1  -8   1     2480.96     2660.17     49.73 o 
   2  -8   1       12.34       21.14      3.06 o 
   3  -8   1     3845.35     4279.02     88.05 o 
   4  -8   1     7166.12     7303.76    188.27 o 
   5  -8   1      714.89      716.72     27.40 o 
   6  -8   1      403.85      402.92     30.84 o 
   7  -8   1     1391.02     1115.34     88.80 o 
   8  -8   1      441.97      438.43     55.06 o 
   9  -8   1       33.11       36.02     14.49 o 
  -8  -7   1       24.41       23.64      6.65 o 
  -7  -7   1      239.69      239.11     11.75 o 
  -6  -7   1     1029.17     1029.64     53.57 o 
  -5  -7   1      725.88      822.53     19.99 o 
  -4  -7   1       16.99       15.24      2.84 o 
  -3  -7   1     2009.86     1973.41     39.91 o 
  -2  -7   1     7932.07     8031.93    184.28 o 
  -1  -7   1     2583.57     2436.28     45.99 o 
   0  -7   1     1746.46     1634.64     25.53 o 
   1  -7   1    14991.85    17448.75    595.04 o 
   2  -7   1     7316.86     7536.90    220.87 o 
   3  -7   1     1103.58     1143.85     18.76 o 
   4  -7   1      457.04      496.31     10.23 o 
   5  -7   1     3026.18     3072.54     87.98 o 
   6  -7   1     1085.11      977.46     45.13 o 
   7  -7   1      221.60      242.82      9.42 o 
   8  -7   1       42.60       31.26     12.83 o 
   9  -7   1       56.59       62.93     26.08 o 
  -8  -6   1      449.18      395.23     21.01 o 
  -7  -6   1      324.94      275.56     21.12 o 
  -6  -6   1        2.84        6.11      3.72 o 
  -5  -6   1     1607.04     1561.99     39.63 o 
  -4  -6   1     4301.79     4164.19     95.42 o 
  -3  -6   1     1705.53     1598.84     28.19 o 
  -2  -6   1      804.05      798.86     11.17 o 
  -1  -6   1     8475.65     9323.42    211.09 o 
   0  -6   1    13131.11    15159.55    406.06 o 
   1  -6   1     1483.96     1500.87     44.18 o 
   2  -6   1     1378.09     1652.37     29.79 o 
   3  -6   1       29.23       53.19      3.56 o 
   4  -6   1      227.94      161.05     15.73 o 
   5  -6   1     1668.69     1730.12     64.58 o 
   6  -6   1      375.39      337.83     21.94 o 
   7  -6   1       79.56      101.07     23.18 o 
   8  -6   1      281.12      293.06     13.66 o 
   9  -6   1      193.19      202.03     25.25 o 
  -9  -5   1      104.76      114.15     13.54 o 
  -8  -5   1       67.98       40.63      6.93 o 
  -7  -5   1      283.52      282.31     10.99 o 
  -6  -5   1      803.52      821.21     31.17 o 
  -5  -5   1     1479.56     1535.34     78.11 o 
  -4  -5   1      250.48      351.77     12.13 o 
  -3  -5   1     1430.71     1436.92     25.90 o 
  -2  -5   1     6827.09     6728.93    400.62 o 
  -1  -5   1    10155.42    11307.94    263.60 o 
   0  -5   1     1332.20     1410.76     17.04 o 
   1  -5   1      587.88      694.27     10.64 o 
   2  -5   1     1330.52     1008.95     16.11 o 
   3  -5   1     8606.85    10121.69    584.99 o 
   4  -5   1     1831.84     1840.24     60.03 o 
   5  -5   1     1085.28     1125.67     44.71 o 
   6  -5   1     3561.83     3628.73    199.55 o 
   7  -5   1     2572.60     2544.79     88.60 o 
   8  -5   1        6.93       10.86      4.73 o 
   9  -5   1      294.08      220.99     13.04 o 
  10  -5   1      258.71      232.26     30.64 o 
  -9  -4   1      133.49      134.49     12.64 o 
  -8  -4   1      136.08      135.08     11.15 o 
  -7  -4   1      402.01      325.51     17.88 o 
  -6  -4   1      279.19      223.09      7.95 o 
  -5  -4   1      119.89      122.47      6.32 o 
  -4  -4   1     2531.64     2308.42     43.90 o 
  -3  -4   1     8048.81     7690.15    189.40 o 
  -2  -4   1     1134.10     1135.69     16.38 o 
  -1  -4   1     1507.35     1481.22     18.20 o 
   0  -4   1     8231.48     8531.85    169.26 o 
   1  -4   1     8967.46     9687.28    240.92 o 
   2  -4   1      960.19     1120.09     18.01 o 
   3  -4   1     5155.00     5524.04    208.24 o 
   4  -4   1     9313.88     9419.39    486.45 o 
   5  -4   1     3116.46     3231.71    120.47 o 
   6  -4   1       43.32       38.65      4.75 o 
   7  -4   1      527.48      615.95     20.60 o 
   8  -4   1      415.41      487.69     41.81 o 
   9  -4   1       27.03       30.11      7.31 o 
  10  -4   1       11.38        7.04     16.97 o 
  -9  -3   1      163.81      202.31     13.41 o 
  -8  -3   1      235.69      283.22     15.94 o 
  -7  -3   1       18.50       17.90      4.52 o 
  -6  -3   1     1327.39     1412.66     43.12 o 
  -5  -3   1     2842.22     2727.43     59.05 o 
  -4  -3   1     3390.33     3487.54     71.87 o 
  -3  -3   1        2.37       13.70      5.96 o 
  -2  -3   1     5808.92     5446.89    111.04 o 
  -1  -3   1    23087.99    25454.45    858.79 o 
   0  -3   1     6318.56     7034.85    124.53 o 
   1  -3   1     4114.77     5516.42    131.68 o 
   3  -3   1    16911.52    20182.22   1318.60 o 
   4  -3   1     1221.15     1217.58     36.02 o 
   5  -3   1        4.89       11.72      6.62 o 
   6  -3   1      241.60      246.39      7.91 o 
   7  -3   1      754.81      711.01     39.95 o 
   8  -3   1      671.52      703.21     32.50 o 
   9  -3   1       63.81       77.05      6.73 o 
  10  -3   1       13.86        9.37      4.51 o 
 -10  -2   1      146.89      153.10     13.25 o 
  -9  -2   1        0.68        2.23      5.16 o 
  -8  -2   1      537.46      531.15     18.24 o 
  -7  -2   1     3004.41     2942.94     80.02 o 
  -6  -2   1      579.24      535.76     18.12 o 
  -5  -2   1     1176.42     1245.04     26.33 o 
  -4  -2   1     6811.53     6460.44    164.58 o 
  -3  -2   1    13269.49    13367.97    401.31 o 
  -2  -2   1       59.80       58.23      5.01 o 
  -1  -2   1     1271.16     1558.39     20.62 o 
   0  -2   1     8254.18     9456.76    183.77 o 
   1  -2   1      566.11      576.25      6.02 o 
   2  -2   1    14143.64    17010.96    978.70 o 
   3  -2   1    10324.22    11339.95    574.64 o 
   4  -2   1        3.40       15.38      6.83 o 
   5  -2   1     2530.31     2503.52     54.91 o 
   6  -2   1     4042.44     4169.89    125.34 o 
   7  -2   1      106.15      101.13      8.84 o 
   8  -2   1      188.95      184.14     14.12 o 
   9  -2   1      342.48      343.83     24.43 o 
  10  -2   1      168.15      158.55     12.20 o 
 -10  -1   1      169.92      191.09     12.51 o 
  -9  -1   1      686.34      736.07     27.71 o 
  -8  -1   1      180.90      237.08     12.31 o 
  -7  -1   1       42.31       36.18     13.41 o 
  -6  -1   1     1294.80     1342.09     34.33 o 
  -5  -1   1      961.68      914.68     19.12 o 
  -4  -1   1      653.23      453.65     12.25 o 
  -3  -1   1     2625.26     2291.91     69.76 o 
  -2  -1   1    15870.84    18764.14    855.12 o 
  -1  -1   1     4206.00     3806.20     69.22 o 
   1  -1   1     8381.49    11317.18    451.26 o 
   2  -1   1     9202.27    13695.69    472.09 o 
   3  -1   1    12167.95    14256.17    429.66 o 
   4  -1   1    13892.02    15549.32    516.23 o 
   5  -1   1      765.54      847.96     24.86 o 
   6  -1   1     2144.92     2083.95     52.76 o 
   7  -1   1     2043.27     2121.22     91.79 o 
   8  -1   1      318.24      404.52     49.27 o 
   9  -1   1       24.62       31.53      8.18 o 
  10  -1   1       20.74       21.63      8.90 o 
 -10   0   1       67.56       76.17     10.88 o 
  -9   0   1       19.26       29.10      6.48 o 
  -8   0   1        6.68        4.85      4.15 o 
  -7   0   1      342.81      338.88     11.23 o 
  -6   0   1     2209.08     2205.49     71.02 o 
  -5   0   1     1306.14     1203.57     31.83 o 
  -4   0   1     1217.05     1387.53     32.91 o 
  -3   0   1      657.13      441.15     13.90 o 
  -2   0   1    31646.86    31118.05   1634.19 o 
   1   0   1    17396.79    22883.23    798.49 o 
   2   0   1    28687.16    31441.14   1357.93 o 
   3   0   1      632.83      507.21      8.05 o 
   4   0   1     5175.71     5349.12    114.25 o 
   5   0   1     3613.47     3626.36     79.26 o 
   6   0   1     1977.45     1853.02     65.07 o 
   7   0   1        3.23        8.84      4.55 o 
   8   0   1       13.83        7.71      5.80 o 
   9   0   1       23.22       24.90      9.11 o 
  10   0   1      111.03      108.37     14.04 o 
 -10   1   1       26.56       24.09      5.42 o 
  -9   1   1      351.56      377.95     16.96 o 
  -8   1   1     1177.65     1216.24     34.85 o 
  -7   1   1     1569.19     1624.42     41.88 o 
  -6   1   1        0.08        2.95      4.03 o 
  -5   1   1     3744.38     3497.75     88.79 o 
  -4   1   1    11776.03    11313.67    422.19 o 
  -3   1   1     5273.69     5283.98    129.79 o 
  -2   1   1     4394.80     4123.90     86.64 o 
   1   1   1       20.10       25.79      1.79 o 
   2   1   1     4891.63     5671.04     98.31 o 
   3   1   1     4431.03     4875.80     96.01 o 
   4   1   1      756.76      616.06     12.11 o 
   5   1   1     1379.79     1422.76     38.02 o 
   6   1   1      870.64      859.52     39.92 o 
   7   1   1        2.44       11.45      4.30 o 
   8   1   1      415.26      465.85     17.80 o 
   9   1   1      548.46      568.48     25.56 o 
 -10   2   1      314.21      331.85     23.26 o 
  -9   2   1      231.15      274.85     17.15 o 
  -8   2   1       65.51       75.43     12.12 o 
  -7   2   1     1180.21     1181.51     57.75 o 
  -6   2   1     3238.14     3258.73    112.45 o 
  -5   2   1       12.32       67.00     18.42 o 
  -4   2   1       31.78       37.82      7.66 o 
  -3   2   1     5139.33     5107.75    136.86 o 
  -2   2   1    10743.44    10699.12    338.85 o 
  -1   2   1     5576.00     5670.21    182.58 o 
   0   2   1     5024.32     6179.97    111.14 o 
   1   2   1     2011.70     1786.79     47.63 o 
   2   2   1     5158.84     4370.76     93.30 o 
   3   2   1     9597.65     9413.20    209.81 o 
   4   2   1     3852.51     3699.53     75.15 o 
   5   2   1      143.58      172.63      8.10 o 
   6   2   1     2672.46     2590.49    118.29 o 
   7   2   1     2035.46     1986.63     63.27 o 
   8   2   1       66.90       66.75      6.21 o 
   9   2   1      105.02       92.34     17.11 o 
 -10   3   1       15.85        8.17      6.71 o 
  -9   3   1      189.37      201.13     11.50 o 
  -8   3   1      909.40      934.80     26.97 o 
  -7   3   1      699.02      676.24     35.42 o 
  -6   3   1      383.58      365.81     14.90 o 
  -5   3   1        5.73        6.21      2.63 o 
  -4   3   1     4507.81     4315.57    113.27 o 
  -3   3   1    17380.38    18530.86    793.31 o 
  -2   3   1     8695.26    10039.91    304.60 o 
  -1   3   1     1412.31     1664.43     32.91 o 
   0   3   1    11463.72    14107.04    336.89 o 
   1   3   1    19972.51    22841.43    717.12 o 
   2   3   1     5675.03     5231.94     89.04 o 
   3   3   1     1623.91     1731.65     29.76 o 
   4   3   1     6574.05     6631.68    162.14 o 
   5   3   1     1294.26     1281.29     29.25 o 
   6   3   1       65.37       61.25      5.80 o 
   7   3   1      110.66      108.55      8.96 o 
   8   3   1      177.12      196.24     10.99 o 
   9   3   1      183.86      216.26     31.05 o 
 -10   4   1      127.06      126.03      9.92 o 
  -9   4   1      201.90      225.32     18.65 o 
  -8   4   1      419.00      453.75     33.95 o 
  -7   4   1        0.74       -3.03      4.24 o 
  -6   4   1     1831.58     1848.99     56.90 o 
  -5   4   1     3224.34     2810.53     75.80 o 
  -4   4   1     4580.08     4524.83    122.31 o 
  -3   4   1       72.10       96.46      9.11 o 
  -2   4   1    11067.61    12149.33    576.71 o 
  -1   4   1    10455.36    12421.83    331.33 o 
   0   4   1      328.86      293.85      3.61 o 
   1   4   1       45.91       33.05      2.25 o 
   2   4   1     4219.93     4206.02     66.06 o 
   3   4   1     6841.68     6868.26    142.14 o 
   4   4   1       15.02       10.74      1.72 o 
   5   4   1        3.28       16.64      4.02 o 
   6   4   1       59.62       58.47      4.72 o 
   7   4   1      523.88      510.65     17.43 o 
   8   4   1      381.29      348.47     17.39 o 
   9   4   1       50.12       38.38      9.57 o 
 -10   5   1      199.47      181.07     15.90 o 
  -9   5   1        4.59       11.28      5.87 o 
  -8   5   1      598.01      628.46     66.65 o 
  -7   5   1     2097.64     2042.28    125.86 o 
  -6   5   1      535.41      585.40     28.15 o 
  -5   5   1        8.56        2.48      4.14 o 
  -4   5   1       81.06       68.72      5.80 o 
  -3   5   1     3984.70     3935.51    127.93 o 
  -2   5   1     7232.41     8154.70    240.32 o 
  -1   5   1     1100.90     1117.46     16.56 o 
   0   5   1     2836.92     2966.97     39.50 o 
   1   5   1     7665.90     8397.39    209.15 o 
   2   5   1     5040.48     5166.55     90.84 o 
   3   5   1      759.68      771.55     13.09 o 
   4   5   1      125.57      148.27      5.33 o 
   5   5   1     1676.95     1532.37     48.85 o 
   6   5   1     2095.56     1818.42     74.33 o 
   7   5   1      220.72      208.31     10.71 o 
   8   5   1       83.81       72.34      9.04 o 
 -10   6   1      161.07      149.04     40.16 o 
  -9   6   1      242.49      269.93     12.26 o 
  -8   6   1      200.08      255.44     24.01 o 
  -7   6   1       48.58       32.71      9.52 o 
  -6   6   1      462.77      439.26     36.43 o 
  -5   6   1      847.89      741.48     41.40 o 
  -4   6   1     1113.82     1154.24     47.20 o 
  -3   6   1      967.25      988.22     36.02 o 
  -2   6   1      272.11      282.49      8.42 o 
  -1   6   1    10291.26    13155.34    751.41 o 
   0   6   1    10120.40    11451.49    302.61 o 
   1   6   1     5568.15     6003.41    107.14 o 
   2   6   1      500.07      474.24      5.80 o 
   3   6   1     6784.47     6865.89    148.39 o 
   4   6   1     4591.53     4520.01    120.04 o 
   5   6   1      256.34      277.33      9.16 o 
   6   6   1      745.80      671.09     35.23 o 
   7   6   1      550.54      519.91     20.43 o 
   8   6   1       83.01       83.90     10.04 o 
 -10   7   1       72.92       86.94     19.46 o 
  -9   7   1       27.68        3.51     13.87 o 
  -8   7   1        0.77        4.55      7.45 o 
  -7   7   1      310.48      255.85     20.70 o 
  -6   7   1      601.63      580.43     28.57 o 
  -5   7   1     3778.95     3737.20    149.87 o 
  -4   7   1      473.47      518.75     19.46 o 
  -3   7   1     2211.39     2081.68     45.19 o 
  -2   7   1    14828.52    16642.02    574.86 o 
  -1   7   1    12603.33    15516.11    782.26 o 
   0   7   1      451.78      395.06      8.47 o 
   1   7   1     7518.25     8108.46    181.36 o 
   2   7   1     5273.47     5228.01    103.53 o 
   3   7   1      178.46      159.14      5.31 o 
   4   7   1      148.97      163.61      5.68 o 
   5   7   1      690.81      645.54     19.10 o 
   6   7   1      370.49      340.78     26.14 o 
   7   7   1      100.91       81.35      9.32 o 
   8   7   1       41.70       21.51      4.54 o 
  -9   8   1      161.52      204.10     25.25 o 
  -8   8   1     1008.50     1104.15     94.39 o 
  -7   8   1     1328.82     1278.03     94.81 o 
  -6   8   1       10.72        3.73      5.80 o 
  -5   8   1     4432.91     4476.20    194.58 o 
  -4   8   1     7969.09     8035.60    265.55 o 
  -3   8   1      968.77      941.91     15.57 o 
  -2   8   1     1083.98     1076.40     19.03 o 
  -1   8   1     6363.47     7151.48    202.78 o 
   0   8   1     2151.84     1951.55     32.35 o 
   1   8   1      376.45      360.62      6.46 o 
   2   8   1       22.95       25.75      3.11 o 
   3   8   1      443.62      394.92      8.58 o 
   4   8   1      610.16      634.11     12.85 o 
   5   8   1      940.47      956.40     33.36 o 
   6   8   1      178.44      166.31      8.91 o 
   7   8   1       16.26        7.37      4.22 o 
  -9   9   1      290.10      231.01     28.15 o 
  -8   9   1        7.39        6.62      8.28 o 
  -7   9   1      978.45      946.41     76.59 o 
  -6   9   1      904.96      887.59     52.16 o 
  -5   9   1      340.31      376.69     10.71 o 
  -4   9   1       92.85      100.52      5.84 o 
  -3   9   1      227.31      233.40      5.35 o 
  -2   9   1      107.08      170.27      5.15 o 
  -1   9   1      182.55      194.97      6.83 o 
   0   9   1     4326.33     4543.26    100.84 o 
   1   9   1     1148.38     1135.25     16.19 o 
   2   9   1     2926.10     2971.00     54.04 o 
   3   9   1     3155.60     2999.59     57.11 o 
   4   9   1     1031.17      931.86     19.38 o 
   5   9   1       12.04       14.16      4.96 o 
   6   9   1      492.76      362.76     31.59 o 
   7   9   1      377.91      397.44     57.13 o 
  -9  10   1       58.30       72.04     16.56 o 
  -8  10   1      163.48      141.84     92.53 o 
  -7  10   1      276.20      258.94     40.78 o 
  -6  10   1       30.35       38.31      4.58 o 
  -5  10   1        9.81       12.88      2.84 o 
  -4  10   1      493.40      481.75     11.40 o 
  -3  10   1     1317.85     1317.55     23.39 o 
  -2  10   1     2792.86     2816.06     52.79 o 
  -1  10   1      590.36      569.66     12.85 o 
   0  10   1     3476.88     3432.68     74.03 o 
   1  10   1     9557.66     9644.47    298.36 o 
   2  10   1     1247.56     1241.42     22.00 o 
   3  10   1      993.00      884.30     16.02 o 
   4  10   1     1094.04     1011.33     19.44 o 
   5  10   1      419.86      396.35     69.14 o 
   6  10   1       14.12       21.53     10.76 o 
  -8  11   1      318.60      364.06     22.24 o 
  -7  11   1       19.47       17.69      4.19 o 
  -6  11   1      341.99      364.04     13.58 o 
  -5  11   1     1339.82     1451.24     41.43 o 
  -4  11   1     1845.51     1857.59     44.61 o 
  -3  11   1        0.82        1.79      1.91 o 
  -2  11   1     1494.20     1574.41     28.50 o 
  -1  11   1     4124.16     4454.99     95.60 o 
   0  11   1      955.69      956.62     19.80 o 
   1  11   1      383.47      380.44     10.86 o 
   2  11   1     1027.18      980.42     20.60 o 
   3  11   1      310.09      281.15     11.16 o 
   4  11   1       43.00       40.16     17.80 o 
   5  11   1        2.10        4.55     13.25 o 
  -8  12   1      194.73      191.58     16.54 o 
  -7  12   1      738.66      807.14     45.13 o 
  -6  12   1      277.88      284.64     11.66 o 
  -5  12   1       63.67       64.86      6.11 o 
  -4  12   1      985.48     1023.49     26.43 o 
  -3  12   1     1015.41     1033.80     24.00 o 
  -2  12   1      545.71      519.03     15.34 o 
  -1  12   1       16.75       21.16      2.51 o 
   0  12   1      226.40      201.20     13.66 o 
   1  12   1      494.57      521.85     16.44 o 
   2  12   1     1022.18     1007.72     34.93 o 
   3  12   1      243.02      164.37    114.89 o 
   4  12   1       53.49       34.78     11.59 o 
  -7  13   1        3.01       -3.45      7.25 o 
  -6  13   1       39.16       39.58      8.02 o 
  -5  13   1      201.12      209.77     10.33 o 
  -4  13   1      698.12      691.70     19.71 o 
  -3  13   1      666.98      706.44     18.59 o 
  -2  13   1       38.04       37.63      3.89 o 
  -1  13   1     1053.06     1080.37     36.36 o 
   0  13   1     1834.88     1736.98     48.15 o 
   1  13   1      571.88      554.79     26.33 o 
   2  13   1       91.09       82.37      9.35 o 
   3  13   1      680.06      594.09     38.92 o 
  -6  14   1      411.11      451.28     24.97 o 
  -5  14   1      509.47      527.27     19.33 o 
  -4  14   1        0.51       -3.52      3.52 o 
  -3  14   1      696.15      724.63     22.22 o 
  -2  14   1     1270.64     1298.86     32.42 o 
  -1  14   1      488.63      456.24     25.37 o 
   0  14   1       60.32       79.07     12.01 o 
   1  14   1      575.30      547.31     34.78 o 
   2  14   1      391.84      348.66    137.03 o 
  -4  15   1      714.43      739.33     21.33 o 
  -3  15   1      127.90      135.58      6.93 o 
  -2  15   1       14.24       18.84      4.57 o 
  -1  15   1      111.84      118.40     13.25 o 
   0  15   1      233.18      205.35     30.22 o 
  -1 -15   2      244.00      226.05     28.98 o 
   0 -15   2       25.94       24.84      8.69 o 
   1 -15   2     1008.41      962.97     50.92 o 
   2 -15   2     1015.31     1009.21     36.79 o 
   3 -15   2       72.33       77.24      7.72 o 
   4 -15   2      389.24      377.18     18.25 o 
  -3 -14   2      127.54      111.37     16.15 o 
  -2 -14   2       95.24       80.36     10.74 o 
  -1 -14   2     1246.19     1171.16     32.42 o 
   0 -14   2     1179.33     1105.10     30.10 o 
   1 -14   2        0.93        5.80      7.04 o 
   2 -14   2      763.14      751.83     31.46 o 
   3 -14   2      858.02      871.92     41.81 o 
   4 -14   2       97.44      117.79     11.08 o 
   5 -14   2       19.67       14.43      6.82 o 
  -4 -13   2      131.59      100.88      9.11 o 
  -3 -13   2      729.72      655.44     17.85 o 
  -2 -13   2      337.59      364.24     11.07 o 
  -1 -13   2        5.81        3.54      3.86 o 
   0 -13   2      299.25      281.42     10.99 o 
   1 -13   2      384.69        0.83      3.73 o 
   2 -13   2       94.14      107.01     16.56 o 
   3 -13   2      249.77      216.16      8.06 o 
   4 -13   2       52.76       39.97      6.00 o 
   5 -13   2       47.65       50.44      7.32 o 
   6 -13   2      425.34      440.74     27.45 o 
  -5 -12   2      337.41      280.83     25.83 o 
  -4 -12   2      348.72      340.08     15.30 o 
  -3 -12   2       58.99       60.51      4.04 o 
  -2 -12   2      108.84      134.79      6.02 o 
  -1 -12   2      180.31      194.71      6.77 o 
   0 -12   2      829.94      764.12     22.56 o 
   1 -12   2     1496.64     1472.41     35.29 o 
   2 -12   2      360.30      356.19     11.37 o 
   3 -12   2      276.63      289.86      9.26 o 
   4 -12   2     1535.08     1560.72     35.24 o 
   5 -12   2      813.18      860.03     37.60 o 
   6 -12   2       69.37       61.62      9.66 o 
   7 -12   2      334.37      318.00     26.39 o 
  -6 -11   2      212.39      204.94     21.37 o 
  -5 -11   2      464.67      477.75     16.40 o 
  -4 -11   2       18.48       37.67      4.20 o 
  -3 -11   2      401.21      374.09     13.38 o 
  -2 -11   2     1309.13     1367.81     28.41 o 
  -1 -11   2     1874.10     1841.34     49.15 o 
   0 -11   2      565.61      549.20     17.26 o 
   1 -11   2      786.21      729.55     17.10 o 
   2 -11   2     3226.74     3226.69     98.95 o 
   3 -11   2     1548.91     1647.28     43.45 o 
   4 -11   2       26.18       28.66      3.75 o 
   5 -11   2      504.71      509.84     13.71 o 
   6 -11   2      985.64     1038.54     40.10 o 
   7 -11   2      289.93      280.80     19.17 o 
   8 -11   2        5.73       18.78     13.46 o 
  -6 -10   2      275.39      201.17     26.35 o 
  -5 -10   2      489.51      466.76     19.57 o 
  -4 -10   2     1750.37     1753.87     42.51 o 
  -3 -10   2     1905.60     1896.29     49.82 o 
  -2 -10   2      428.63      423.85     10.94 o 
  -1 -10   2      628.61      687.13     16.56 o 
   0 -10   2     3854.65     3822.02     71.80 o 
   1 -10   2     2026.46     2016.58     40.79 o 
   2 -10   2       78.72       70.51      3.97 o 
   3 -10   2      241.87      266.53      7.87 o 
   4 -10   2     1280.30     1420.98     30.45 o 
   5 -10   2      592.53      573.51     20.86 o 
   6 -10   2      608.59      592.80     30.16 o 
   7 -10   2        9.47       19.78      6.87 o 
   8 -10   2      150.00      171.02     16.10 o 
  -7  -9   2       44.38       36.67      9.99 o 
  -6  -9   2     1293.98     1116.04     98.68 o 
  -5  -9   2      953.37      993.68     33.54 o 
  -4  -9   2        4.30        6.44      3.06 o 
  -3  -9   2      146.70      134.00      5.64 o 
  -2  -9   2     1912.27     1909.35     46.44 o 
  -1  -9   2      842.12      845.32     15.53 o 
   0  -9   2      532.66      527.67     10.03 o 
   1  -9   2       35.08       33.07      5.55 o 
   2  -9   2     1220.99     1220.88     24.45 o 
   3  -9   2     2633.73     2670.79     67.78 o 
   4  -9   2     2157.95     2338.59     48.21 o 
   5  -9   2       45.50       48.44      7.88 o 
   6  -9   2      490.07      576.17     24.14 o 
   7  -9   2      445.65      512.36     30.64 o 
   8  -9   2      108.17      123.45     13.59 o 
   9  -9   2        3.27        1.99      6.42 o 
  -8  -8   2      188.38      165.17     20.98 o 
  -7  -8   2      236.47      188.92     17.92 o 
  -6  -8   2       69.19       55.59      7.09 o 
  -5  -8   2       62.33       63.01      6.61 o 
  -4  -8   2      101.09       98.33      6.98 o 
  -3  -8   2      862.86      842.97     16.48 o 
  -2  -8   2     2917.97     2824.52     58.00 o 
  -1  -8   2      957.74     1029.80     16.21 o 
   0  -8   2      163.32      141.11      6.04 o 
   1  -8   2     5061.03     5451.86    136.55 o 
   2  -8   2     8148.10     8884.71    288.64 o 
   3  -8   2     2088.09     2346.08     55.23 o 
   4  -8   2     1247.95     1381.02     34.76 o 
   5  -8   2     2308.49     2520.87     82.95 o 
   6  -8   2      737.83      786.42     28.98 o 
   7  -8   2       11.94       13.04      8.90 o 
   8  -8   2       98.08      119.62     12.71 o 
   9  -8   2      136.40      129.57     15.44 o 
  -8  -7   2      136.01      157.27     20.11 o 
  -7  -7   2      118.47      121.16     10.86 o 
  -6  -7   2       81.62       64.66      6.15 o 
  -5  -7   2     1455.41     1451.89     31.89 o 
  -4  -7   2     3140.19     3225.90     73.41 o 
  -3  -7   2      834.11      874.16     19.72 o 
  -2  -7   2     1091.58     1006.49     21.63 o 
  -1  -7   2     5093.45     5018.31    105.54 o 
   0  -7   2     9670.05     9610.83    220.61 o 
   1  -7   2       15.46       28.10      2.05 o 
   2  -7   2     2253.00     2254.66     46.23 o 
   3  -7   2     3711.67     3746.63     83.86 o 
   4  -7   2     2080.87     2102.55     48.54 o 
   5  -7   2       77.84       78.61      9.52 o 
   6  -7   2      585.81      424.34    136.00 o 
   7  -7   2      839.13      690.82     84.25 o 
   8  -7   2       38.11       55.06     13.66 o 
   9  -7   2       73.44      103.91     20.29 o 
  -9  -6   2       40.93       24.15      7.42 o 
  -8  -6   2       91.53       76.58     10.24 o 
  -7  -6   2      782.17      751.21     29.81 o 
  -6  -6   2     2185.03     1923.20     53.88 o 
  -5  -6   2      223.53      179.76      8.17 o 
  -4  -6   2     1353.90     1406.55     29.51 o 
  -3  -6   2     3826.75     3721.11     76.43 o 
  -2  -6   2     3107.89     2541.37     49.90 o 
  -1  -6   2       99.09      107.01      9.22 o 
   0  -6   2      274.67      300.08      4.23 o 
   1  -6   2     2199.35     2013.54     26.06 o 
   2  -6   2     2587.28     2383.22     48.17 o 
   3  -6   2     3038.13     3302.13     65.61 o 
   4  -6   2       24.40       33.17      1.54 o 
   5  -6   2     1343.99     1402.54     46.58 o 
   6  -6   2     1597.87     1516.96     32.97 o 
   7  -6   2     1137.66      957.74     67.90 o 
   8  -6   2       49.91       24.99     10.35 o 
   9  -6   2       59.70       63.34     28.57 o 
  -9  -5   2      251.03      258.07     18.19 o 
  -8  -5   2      533.28      591.84     26.26 o 
  -7  -5   2      242.02      300.29     13.33 o 
  -6  -5   2      360.30      337.98     13.92 o 
  -5  -5   2     1713.82     1728.47     66.55 o 
  -4  -5   2     1652.71     1528.28     32.37 o 
  -3  -5   2       66.65       72.29      3.84 o 
  -2  -5   2      287.18      336.32      8.23 o 
  -1  -5   2     1084.27      956.49     17.89 o 
   0  -5   2      888.25      712.35      8.37 o 
   1  -5   2     9420.81    11452.53    264.28 o 
   2  -5   2     4192.46     4931.25    142.62 o 
   3  -5   2     2436.16     3075.68     91.29 o 
   4  -5   2     7026.27     6951.16    183.57 o 
   5  -5   2     7240.79     7708.06    247.45 o 
   6  -5   2      133.54      158.06     14.08 o 
   7  -5   2      993.89      937.52     56.93 o 
   8  -5   2      754.22      748.02     84.66 o 
   9  -5   2      251.90      280.69     31.88 o 
  -9  -4   2       88.89       76.12     10.35 o 
  -8  -4   2       17.52        7.97      5.20 o 
  -7  -4   2      419.80      418.68     21.98 o 
  -6  -4   2     1345.28     1148.18     41.44 o 
  -5  -4   2     1244.44     1072.40     28.95 o 
  -4  -4   2     1942.97     1842.36     42.63 o 
  -3  -4   2     1249.47     1183.66     20.09 o 
  -2  -4   2    12022.86    12734.64    374.46 o 
  -1  -4   2    34373.44    37247.11   1778.74 o 
   0  -4   2     7161.31     7175.53    156.40 o 
   1  -4   2     6135.39     6913.06    198.03 o 
   2  -4   2    21686.12    25672.35   1204.18 o 
   3  -4   2    12580.75    15904.83   1039.77 o 
   4  -4   2       51.52      102.21     11.39 o 
   5  -4   2     1039.59     1108.15     22.69 o 
   6  -4   2     1188.40     1151.65     29.81 o 
   7  -4   2      413.92      354.86     14.74 o 
   8  -4   2        8.73        1.54      8.49 o 
   9  -4   2       42.60       93.00     21.11 o 
  -9  -3   2        1.54        4.40      4.77 o 
  -8  -3   2      435.45      480.32     21.93 o 
  -7  -3   2     1995.34     2240.22     67.20 o 
  -6  -3   2      587.03      653.02     26.00 o 
  -5  -3   2      655.95      650.97     15.81 o 
  -4  -3   2     8329.65     8103.65    220.44 o 
  -3  -3   2    12054.77    12748.27    382.36 o 
  -2  -3   2      529.21      708.61      9.67 o 
  -1  -3   2     4224.73     4188.07     75.27 o 
   0  -3   2       86.46       89.37      2.13 o 
   1  -3   2     1095.10     1122.18     13.62 o 
   2  -3   2       76.70       15.32      2.90 o 
   3  -3   2      378.56      425.43      6.74 o 
   4  -3   2      265.85      237.87      5.64 o 
   5  -3   2      688.36      653.79     14.63 o 
   6  -3   2      277.78      301.50     10.71 o 
   7  -3   2       18.57       18.57      6.62 o 
   8  -3   2      117.25      119.54     10.76 o 
   9  -3   2      303.49      311.97     35.60 o 
 -10  -2   2      112.79      123.65     12.12 o 
  -9  -2   2      577.05      582.32     24.90 o 
  -8  -2   2      473.17      423.97     17.86 o 
  -7  -2   2      125.31      133.50      9.02 o 
  -6  -2   2     3979.52     3691.41     92.81 o 
  -5  -2   2     5208.11     4806.88    115.60 o 
  -4  -2   2      396.33      331.54      8.63 o 
  -3  -2   2      923.94      782.46     25.46 o 
  -2  -2   2     1836.51     1480.04     24.44 o 
  -1  -2   2    17851.46    19733.95    807.19 o 
   0  -2   2      274.78      167.07      2.93 o 
   1  -2   2       47.71      134.33      3.73 o 
   2  -2   2     2637.71     3053.27     67.90 o 
   3  -2   2     9346.04    10806.45    601.55 o 
   4  -2   2     4455.53     4535.19    106.44 o 
   5  -2   2      696.94      715.05     20.55 o 
   6  -2   2     1689.72     1705.94     99.98 o 
   7  -2   2     1645.03     1571.09    118.82 o 
   8  -2   2     1030.20      921.42    102.67 o 
   9  -2   2        6.62       12.84      6.26 o 
 -10  -1   2       44.49       48.00      8.08 o 
  -9  -1   2       75.07       74.24      7.72 o 
  -8  -1   2      321.89      371.42     18.55 o 
  -7  -1   2     1383.80     1584.98     63.57 o 
  -6  -1   2        9.57       16.49      4.02 o 
  -5  -1   2      614.38      701.05     21.13 o 
  -4  -1   2      630.78      767.99     23.39 o 
  -3  -1   2     3610.62     3293.16     69.82 o 
  -2  -1   2     1601.45     1198.85     22.03 o 
  -1  -1   2      560.08      509.33      7.45 o 
   0  -1   2     3472.25     4247.66     80.79 o 
   1  -1   2     3985.49     3648.87    172.64 o 
   2  -1   2    13371.32    15491.59    456.76 o 
   3  -1   2     4925.86     5701.56    145.10 o 
   4  -1   2     1603.00     1629.08     34.94 o 
   5  -1   2     7444.13     7705.64    359.35 o 
   6  -1   2     3093.87     3188.33    119.65 o 
   7  -1   2       22.81       20.31      5.54 o 
   8  -1   2      169.54      165.73     10.56 o 
   9  -1   2      243.39      300.93     34.16 o 
 -10   0   2       34.57       27.93      7.17 o 
  -9   0   2      401.19      406.68     26.24 o 
  -8   0   2      236.22      271.01     12.88 o 
  -7   0   2      670.14      711.66     20.93 o 
  -6   0   2        4.95       20.21     13.87 o 
  -5   0   2     2730.37     2451.98     59.56 o 
  -4   0   2    27601.49    28960.49   1573.84 o 
  -3   0   2     9527.19     9675.07    319.91 o 
  -2   0   2    32423.77    30929.13   1652.26 o 
  -1   0   2    26131.05    27490.52   1310.85 o 
   0   0   2    26633.06    32512.76   1669.72 o 
   1   0   2     6017.47     8245.88    175.29 o 
   2   0   2      105.59      128.56      2.33 o 
   3   0   2     9318.49     9324.73    289.63 o 
   4   0   2    11931.81    12236.50    446.64 o 
   5   0   2      166.85      276.66     82.39 o 
   6   0   2      673.45      716.35     34.16 o 
   7   0   2      253.28      246.48     20.08 o 
   8   0   2      213.25      226.33     15.37 o 
   9   0   2       57.32       70.34      8.87 o 
 -10   1   2      372.31      419.62     20.32 o 
  -9   1   2      178.31      184.05     10.77 o 
  -8   1   2       39.69       52.06      5.77 o 
  -7   1   2     1970.75     2059.96     72.21 o 
  -6   1   2     4025.02     3856.03    110.49 o 
  -5   1   2     2563.49     2614.76     64.11 o 
  -4   1   2     1791.57     1794.65     58.58 o 
  -3   1   2    25722.16    26836.64   1352.33 o 
  -2   1   2      888.13      428.55      9.03 o 
  -1   1   2     1094.37      874.63     10.39 o 
   0   1   2      529.80      810.36     11.18 o 
   1   1   2       30.52       72.14      3.78 o 
   2   1   2     7843.50     9170.40    221.07 o 
   3   1   2     1939.50     1840.92     25.69 o 
   4   1   2       48.09       63.24      4.93 o 
   5   1   2      720.05      716.95     20.71 o 
   6   1   2     2183.33     2330.13    107.08 o 
   7   1   2      240.95      284.24     21.53 o 
   8   1   2       11.72       11.03      7.73 o 
   9   1   2       85.68       82.61     27.74 o 
 -10   2   2       15.96       14.99      7.08 o 
  -9   2   2      685.90      679.15     26.45 o 
  -8   2   2      962.71      928.03     51.69 o 
  -7   2   2      225.03      242.61     12.97 o 
  -6   2   2      277.88      270.87     19.26 o 
  -5   2   2      966.84      884.76     20.62 o 
  -4   2   2     8009.36     7513.21    222.92 o 
  -3   2   2      362.71      249.96      8.49 o 
  -2   2   2       99.19       80.20      3.51 o 
  -1   2   2      982.93     1040.08     48.23 o 
   0   2   2    19617.13    24164.64   1053.25 o 
   1   2   2     2630.46     2137.15     78.73 o 
   2   2   2     2925.66     3238.31     75.83 o 
   3   2   2     2583.35     2327.40     34.81 o 
   4   2   2     4850.67     4705.24     98.88 o 
   5   2   2     3330.01     3244.08     97.57 o 
   6   2   2      505.82      485.60     27.90 o 
   7   2   2      462.94      459.51     21.98 o 
   8   2   2      532.23      544.18     56.72 o 
   9   2   2      268.84      280.39     21.32 o 
 -10   3   2       98.75      123.53      9.22 o 
  -9   3   2       91.18       95.95     10.32 o 
  -8   3   2       28.77       27.04      6.84 o 
  -7   3   2       81.64       89.38      9.51 o 
  -6   3   2     1911.02     1774.96     50.51 o 
  -5   3   2     2003.58     1815.57     41.11 o 
  -4   3   2     1965.11     1923.47     44.66 o 
  -3   3   2      895.57      882.12     17.97 o 
  -2   3   2     9593.79     8953.61    261.72 o 
  -1   3   2     3875.27     3899.37    251.09 o 
   0   3   2     5351.34     6791.32    188.05 o 
   1   3   2     1251.73     1262.16     18.86 o 
   2   3   2    21683.50    25729.26    888.74 o 
   3   3   2    10844.88    10918.60    262.14 o 
   4   3   2       95.78       84.57      3.67 o 
   5   3   2     1013.00     1032.81     21.08 o 
   6   3   2     1969.97     2079.02     64.82 o 
   7   3   2      462.65      434.55     13.39 o 
   8   3   2        6.06       18.03      6.44 o 
   9   3   2       69.55       55.08     10.64 o 
 -10   4   2       75.94       75.51     11.70 o 
  -9   4   2        3.21       -3.87      6.48 o 
  -8   4   2     1790.43     1690.31     80.73 o 
  -7   4   2     1875.11     1798.64     62.97 o 
  -6   4   2      130.29      133.98      8.47 o 
  -5   4   2     1002.95      970.43     26.11 o 
  -4   4   2     6822.27     6029.75    166.53 o 
  -3   4   2     5051.32     4346.02    100.26 o 
  -2   4   2     1682.68     1515.44     26.46 o 
  -1   4   2     3164.23     3528.40     84.25 o 
   0   4   2    13840.09    15591.22    401.15 o 
   1   4   2     7882.29     8799.83    209.98 o 
   2   4   2      257.79      273.59      5.74 o 
   3   4   2      262.36      251.22      4.63 o 
   4   4   2       21.03       10.85      1.93 o 
   5   4   2      622.36      552.99     13.09 o 
   6   4   2      722.54      756.32     19.59 o 
   7   4   2      142.04      139.14      8.11 o 
   8   4   2       80.80       78.26     10.39 o 
 -10   5   2      328.75      321.39     22.63 o 
  -9   5   2      768.32      836.70     82.80 o 
  -8   5   2      405.02      446.29     33.95 o 
  -7   5   2      555.53      558.80     21.48 o 
  -6   5   2     1996.31     1940.56     58.35 o 
  -5   5   2     1529.65     1345.19     31.15 o 
  -4   5   2     1634.77     1542.19     31.46 o 
  -3   5   2       11.97       56.30      7.04 o 
  -2   5   2     1686.52     1334.75     37.26 o 
  -1   5   2     7973.57    10273.54    378.53 o 
   0   5   2     5920.44     6453.74    264.12 o 
   1   5   2      639.54      586.57      6.21 o 
   2   5   2      191.04      185.42      3.59 o 
   3   5   2     3623.42     3303.00     55.09 o 
   4   5   2     3770.98     3464.98    108.64 o 
   5   5   2      479.42      428.74     21.12 o 
   6   5   2      586.47      515.01     16.04 o 
   7   5   2     1431.32     1230.03     36.61 o 
   8   5   2      418.25      380.90     18.90 o 
 -10   6   2       79.45       80.17      8.52 o 
  -9   6   2       97.84       94.81     16.56 o 
  -8   6   2      514.56      550.62     55.89 o 
  -7   6   2      189.75      186.30     16.15 o 
  -6   6   2      442.72      419.80     21.53 o 
  -5   6   2      392.26      388.75     26.50 o 
  -4   6   2      339.63      308.43     12.01 o 
  -3   6   2     3735.34     3824.14    124.61 o 
  -2   6   2     8475.55     8898.77    267.96 o 
  -1   6   2     2832.82     3108.61     50.90 o 
   0   6   2     1034.77     1148.15     15.96 o 
   1   6   2     7865.02     8847.42    316.11 o 
   2   6   2     4296.17     4209.41     69.87 o 
   3   6   2      944.67     1016.06     14.52 o 
   4   6   2      718.93      632.81     12.73 o 
   5   6   2     2594.79     2397.69     93.44 o 
   6   6   2      672.47      696.62     35.68 o 
   7   6   2       31.23       30.65      3.92 o 
   8   6   2       46.13       54.59     14.90 o 
 -10   7   2       24.57       11.18     18.63 o 
  -9   7   2       63.00       64.17     14.49 o 
  -8   7   2      422.53      452.51     32.71 o 
  -7   7   2      739.50      725.33     56.30 o 
  -6   7   2       72.23       61.27      9.11 o 
  -5   7   2     3291.00     3401.45    133.72 o 
  -4   7   2     6969.07     6617.83    310.50 o 
  -3   7   2     4723.99     5315.70    151.35 o 
  -2   7   2      145.26      120.57      7.44 o 
  -1   7   2    16605.92    19976.33    711.95 o 
   0   7   2     7492.42     7563.50    243.19 o 
   1   7   2       41.02       36.33      1.70 o 
   2   7   2     2745.31     2963.04     48.39 o 
   3   7   2     2159.28     2027.37     30.63 o 
   4   7   2      704.78      607.14     10.88 o 
   5   7   2      128.42      101.95      5.86 o 
   6   7   2       18.26       17.76      2.63 o 
   7   7   2       55.60       43.62      8.82 o 
 -10   8   2      246.78      260.41     51.75 o 
  -9   8   2      205.40      207.00     24.84 o 
  -8   8   2        7.15       12.01      9.11 o 
  -7   8   2     1516.96     1527.67    103.50 o 
  -6   8   2     1995.32     2071.67    112.61 o 
  -5   8   2     1510.06     1566.59     62.10 o 
  -4   8   2     1187.88     1277.55     31.44 o 
  -3   8   2     6250.58     6522.66    168.24 o 
  -2   8   2     2052.44     1956.30     36.54 o 
  -1   8   2      236.12      261.45     12.83 o 
   0   8   2      699.88      791.03     12.85 o 
   1   8   2     1271.64     1227.89     20.64 o 
   2   8   2      838.31      789.03     10.58 o 
   3   8   2      545.86      632.29     10.29 o 
   4   8   2      319.14      307.36      6.81 o 
   5   8   2       61.17       81.17      5.33 o 
   6   8   2      492.95      422.59     26.32 o 
   7   8   2      341.38      282.97     66.03 o 
  -9   9   2      431.25      393.72     56.72 o 
  -8   9   2      699.77      709.19     44.71 o 
  -7   9   2      158.13      144.07     16.56 o 
  -6   9   2      205.37      204.52     24.84 o 
  -5   9   2     1215.41     1241.44     32.77 o 
  -4   9   2     1122.03     1197.93     21.93 o 
  -3   9   2       12.36       14.66      2.97 o 
  -2   9   2      104.02      100.69      3.86 o 
  -1   9   2        5.64       18.08      4.35 o 
   0   9   2     1516.60     1484.01     31.38 o 
   1   9   2     4008.59     4099.33     86.09 o 
   2   9   2      787.57      748.93     10.60 o 
   3   9   2      329.32      290.02      6.33 o 
   4   9   2     1624.15     1454.81     45.24 o 
   5   9   2     1079.07      877.60     51.31 o 
   6   9   2       24.32       10.35      9.11 o 
  -9  10   2       59.12       66.24     25.67 o 
  -8  10   2        8.13       11.30      6.00 o 
  -7  10   2      133.82      119.91      8.73 o 
  -6  10   2      179.27      171.65     18.84 o 
  -5  10   2      883.95      954.25     21.06 o 
  -4  10   2      331.20      306.81      7.73 o 
  -3  10   2      111.55      124.45      5.49 o 
  -2  10   2     1083.68     1148.51     22.06 o 
  -1  10   2     8891.71     9231.67    264.83 o 
   0  10   2     2672.31     2681.07     62.62 o 
   1  10   2      310.07      293.63     11.29 o 
   2  10   2     4271.75     4250.63    107.76 o 
   3  10   2     1958.26     1828.11     75.41 o 
   4  10   2       96.38       84.74     11.25 o 
   5  10   2      192.62      192.10     35.19 o 
   6  10   2      372.69      381.30     53.41 o 
  -8  11   2      425.24      368.07     28.36 o 
  -7  11   2     1391.96     1296.51     82.88 o 
  -6  11   2      297.99      328.55     15.26 o 
  -5  11   2      314.52      298.12     12.69 o 
  -4  11   2     1867.37     2026.80     43.72 o 
  -3  11   2     1614.24     1794.32     35.67 o 
  -2  11   2     1160.12     1224.56     25.31 o 
  -1  11   2      199.41      204.91      6.44 o 
   0  11   2     1595.24     1637.41     33.66 o 
   1  11   2     1318.48     1270.96     30.65 o 
   2  11   2      397.05      341.73     18.21 o 
   3  11   2      128.70      125.43     12.78 o 
   4  11   2      286.55      245.92     23.18 o 
   5  11   2      198.06      204.93     23.18 o 
  -8  12   2      140.49      138.30     22.39 o 
  -7  12   2       58.31       43.64      9.52 o 
  -6  12   2      566.12      571.27     22.24 o 
  -5  12   2      364.51      385.75     12.18 o 
  -4  12   2      151.72      174.52      8.19 o 
  -3  12   2       67.22       62.86      7.14 o 
  -2  12   2      149.98      178.33     11.39 o 
  -1  12   2      877.27      861.67     32.43 o 
   0  12   2      726.28      708.95     22.50 o 
   1  12   2      251.60      213.60      5.69 o 
   2  12   2      125.35      156.93     14.04 o 
   3  12   2      535.49      540.72     25.58 o 
   4  12   2      534.44      551.87     61.69 o 
  -7  13   2      195.84      172.29     35.81 o 
  -6  13   2      230.92      245.06     11.84 o 
  -5  13   2       39.81       30.46      4.35 o 
  -4  13   2       50.19       53.73      6.59 o 
  -3  13   2      459.25      474.80     12.15 o 
  -2  13   2     1157.71     1246.04     38.62 o 
  -1  13   2      288.08      303.47     12.49 o 
   0  13   2      184.47      197.89     17.39 o 
   1  13   2      950.01      965.04     50.09 o 
   2  13   2      935.73      900.25     42.61 o 
   3  13   2      128.34      136.13     16.98 o 
  -6  14   2        6.90        8.02      5.75 o 
  -5  14   2      602.84      599.24     18.45 o 
  -4  14   2     1023.00     1039.06     29.01 o 
  -3  14   2      192.68      196.62     20.11 o 
  -2  14   2      227.95      223.22      9.87 o 
  -1  14   2     1268.57     1312.80     62.10 o 
   0  14   2      754.19      799.03     64.58 o 
   1  14   2       40.14       52.99     11.59 o 
   2  14   2       59.21       64.79      9.65 o 
  -4  15   2      100.27       98.07      9.94 o 
  -3  15   2      353.06      377.04     48.02 o 
  -2  15   2      398.32      415.24     25.25 o 
  -1  15   2      104.27       98.12     21.53 o 
   0  15   2        0.06        4.55      6.62 o 
  -1 -15   3      565.43      504.24     19.80 o 
   0 -15   3      431.27      431.80     20.29 o 
   1 -15   3        0.75       11.18      5.38 o 
   2 -15   3      535.49      542.34     43.06 o 
   3 -15   3     1028.21     1022.81     41.56 o 
   4 -15   3      311.03      332.44     26.50 o 
  -3 -14   3      850.32      795.99     25.37 o 
  -2 -14   3      677.66      657.34     22.94 o 
  -1 -14   3        3.68        2.93      3.52 o 
   0 -14   3     1067.31      953.23     37.84 o 
   1 -14   3     1370.26     1282.99     68.31 o 
   2 -14   3      198.84      216.11     15.32 o 
   3 -14   3       79.62       69.81      9.26 o 
   4 -14   3      248.85      245.46     14.02 o 
   5 -14   3      114.61      151.64     14.92 o 
  -4 -13   3      337.33      341.08     17.86 o 
  -3 -13   3        3.06        1.71      3.66 o 
  -2 -13   3      658.66      587.12     18.85 o 
  -1 -13   3      773.55      788.68     19.03 o 
   0 -13   3      252.56      294.71     10.10 o 
   1 -13   3        3.16        7.45      4.14 o 
   2 -13   3      103.87      128.75     10.35 o 
   3 -13   3      134.71      142.83     20.29 o 
   4 -13   3      175.56      204.10     19.29 o 
   5 -13   3      332.71      327.63     28.24 o 
   6 -13   3       21.22       21.63      8.89 o 
  -5 -12   3       27.12       23.82      4.85 o 
  -4 -12   3       29.05       43.64      5.17 o 
  -3 -12   3      307.16      336.10     14.36 o 
  -2 -12   3      475.02      434.39     16.70 o 
  -1 -12   3      426.23      392.03     12.57 o 
   0 -12   3      193.80      186.35      7.62 o 
   1 -12   3      292.73      273.70     10.35 o 
   2 -12   3     1737.13     1788.49     90.25 o 
   3 -12   3     1637.73     1719.35     71.62 o 
   4 -12   3       56.24       52.68      8.68 o 
   5 -12   3      682.49      725.01     35.79 o 
   6 -12   3     1305.80     1308.09     62.26 o 
   7 -12   3      155.26      162.05     19.68 o 
  -6 -11   3       10.63        8.90      4.93 o 
  -5 -11   3      173.63      183.50      9.25 o 
  -4 -11   3      535.90      568.81     15.28 o 
  -3 -11   3     1329.54     1390.52     41.25 o 
  -2 -11   3       46.51       48.17      4.44 o 
  -1 -11   3     1162.62     1110.97     26.17 o 
   0 -11   3     3779.42     3680.91     84.75 o 
   1 -11   3     1637.95     1632.11     48.32 o 
   2 -11   3      115.88      118.82     10.35 o 
   3 -11   3     1677.99     1721.84     67.90 o 
   4 -11   3     1405.57     1478.34     46.52 o 
   5 -11   3      190.79      182.96     15.17 o 
   6 -11   3        0.96        7.66      9.66 o 
   7 -11   3      120.03      144.04     17.24 o 
  -7 -10   3      101.85       84.92     10.26 o 
  -6 -10   3     1004.94      808.92     97.01 o 
  -5 -10   3      440.06      401.05     15.86 o 
  -4 -10   3       27.47       24.03      4.69 o 
  -3 -10   3      860.55      793.28     31.61 o 
  -2 -10   3     3519.84     3396.42     85.76 o 
  -1 -10   3     1205.81     1164.65     27.31 o 
   0 -10   3       10.95       12.24      2.22 o 
   1 -10   3     1218.46     1183.44     73.90 o 
   2 -10   3      738.20      801.10     29.39 o 
   3 -10   3      563.37      567.18     37.26 o 
   4 -10   3      202.05      234.01     14.60 o 
   5 -10   3        1.56       -1.07      4.69 o 
   6 -10   3      223.90      230.23     18.56 o 
   7 -10   3      377.70      363.00     33.95 o 
   8 -10   3      100.33       98.12     22.39 o 
  -7  -9   3      474.86      468.89     44.73 o 
  -6  -9   3       21.35        8.08      3.90 o 
  -5  -9   3      738.21      729.36     21.88 o 
  -4  -9   3      889.60      978.42     24.28 o 
  -3  -9   3     1324.29     1376.80     28.65 o 
  -2  -9   3       68.48       70.45      4.96 o 
  -1  -9   3      305.71      284.46      7.28 o 
   0  -9   3     1634.05     1614.54     34.54 o 
   1  -9   3     1384.22     1245.38     22.31 o 
   2  -9   3      616.95      618.11     33.53 o 
   3  -9   3        0.12        3.73      4.55 o 
   4  -9   3     1649.66     1741.83     50.45 o 
   5  -9   3     1243.74     1277.57     39.80 o 
   6  -9   3      778.39      791.89     48.42 o 
   7  -9   3       47.94       49.11     10.97 o 
   8  -9   3      431.94      456.28     33.22 o 
  -8  -8   3       13.11       23.15     11.80 o 
  -7  -8   3      107.40       83.05     15.38 o 
  -6  -8   3      522.04      451.55     27.84 o 
  -5  -8   3      580.39      491.30     17.94 o 
  -4  -8   3      361.49      329.33     12.16 o 
  -3  -8   3        4.65       20.75      2.61 o 
  -2  -8   3      946.54      884.82     19.44 o 
  -1  -8   3     3123.50     2936.47     54.49 o 
   0  -8   3     3592.35     3643.34     72.51 o 
   1  -8   3      132.44      141.16      6.64 o 
   2  -8   3     1854.24     2060.08     86.53 o 
   3  -8   3     3621.54     3768.67    145.31 o 
   4  -8   3     2041.54     2178.29     61.32 o 
   5  -8   3       20.17       17.62      8.07 o 
   6  -8   3      773.46      781.87     36.03 o 
   7  -8   3      536.86      565.84     42.44 o 
   8  -8   3       61.71       63.39     17.79 o 
   9  -8   3       26.55       17.26     14.56 o 
  -8  -7   3       69.89       69.64      8.80 o 
  -7  -7   3      509.72      553.11     37.67 o 
  -6  -7   3     1293.39     1319.68     46.25 o 
  -5  -7   3      251.73      255.53     12.53 o 
  -4  -7   3      758.59      847.07     23.09 o 
  -3  -7   3     5835.72     5737.75    136.39 o 
  -2  -7   3     7597.15     7541.90    243.67 o 
  -1  -7   3       49.54       47.18      3.25 o 
   0  -7   3     6706.83     7041.14    175.37 o 
   1  -7   3    11209.18    11341.60    324.76 o 
   2  -7   3     3222.18     3357.98    115.92 o 
   3  -7   3        0.25        0.41      5.38 o 
   4  -7   3     1190.43     1379.08     41.95 o 
   5  -7   3     1112.35     1152.47     39.65 o 
   6  -7   3      434.84      398.54     18.59 o 
   7  -7   3      152.74      165.51     13.46 o 
   8  -7   3       15.35        4.25      6.42 o 
   9  -7   3      175.97      218.23     19.51 o 
  -9  -6   3      258.19      217.25     24.13 o 
  -8  -6   3      650.84      581.89     44.64 o 
  -7  -6   3      192.35      199.95     10.14 o 
  -6  -6   3      671.59      619.72     23.57 o 
  -5  -6   3     4534.93     4413.77    115.14 o 
  -4  -6   3     4265.41     4269.97    102.43 o 
  -3  -6   3      593.18      667.29     15.65 o 
  -2  -6   3     9359.28     9923.22    279.74 o 
  -1  -6   3     1409.60     1008.56     20.89 o 
   0  -6   3       93.52       58.47      3.73 o 
   1  -6   3      907.41     1014.63     17.06 o 
   2  -6   3      262.85      305.95     12.01 o 
   3  -6   3      113.33       89.01      7.45 o 
   4  -6   3     1718.02     1792.56     45.08 o 
   5  -6   3     1137.34     1250.37     38.92 o 
   6  -6   3       12.22       17.94      5.70 o 
   7  -6   3      252.15      209.59    128.75 o 
   8  -6   3      490.77      404.32    238.26 o 
   9  -6   3      144.24       89.16     25.67 o 
  -9  -5   3       59.14       63.85      9.43 o 
  -8  -5   3      100.14      116.93      9.85 o 
  -7  -5   3      802.33      912.68     28.06 o 
  -6  -5   3      801.05      820.31     20.85 o 
  -5  -5   3      154.07      153.56      9.08 o 
  -4  -5   3       97.37      123.47      5.26 o 
  -3  -5   3      890.33      877.27     20.69 o 
  -2  -5   3      739.52      575.46     18.15 o 
  -1  -5   3     6424.30     5961.55    126.55 o 
   0  -5   3     9358.82    12241.85    340.10 o 
   1  -5   3     1909.10     1560.57     22.11 o 
   2  -5   3    15489.74    19316.13   1258.57 o 
   3  -5   3     8158.73     8919.69    418.97 o 
   4  -5   3       98.03      122.04      9.27 o 
   5  -5   3     3859.08     4019.14    173.05 o 
   6  -5   3     2772.90     2510.45     75.97 o 
   7  -5   3      729.18      707.54    109.71 o 
   8  -5   3      124.68       94.39     28.98 o 
   9  -5   3      302.71      334.10     58.37 o 
  -9  -4   3       99.59       87.18      9.31 o 
  -8  -4   3      379.28      334.80     18.08 o 
  -7  -4   3      174.61      193.63     10.62 o 
  -6  -4   3        4.45       10.16      3.24 o 
  -5  -4   3      443.99      358.80     13.00 o 
  -4  -4   3     4654.42     4458.70    110.57 o 
  -3  -4   3     3949.35     3728.02     71.55 o 
  -2  -4   3      142.13      150.49      3.73 o 
  -1  -4   3     2025.64     1777.28     26.84 o 
   0  -4   3    18341.17    20552.79    725.36 o 
   1  -4   3    15556.65    17379.47    559.04 o 
   2  -4   3     1461.40     1737.16     49.27 o 
   3  -4   3    14021.67    16540.24   1041.22 o 
   4  -4   3     6059.78     6633.62    308.64 o 
   5  -4   3      506.08      467.32     10.28 o 
   6  -4   3      337.62      320.19     21.11 o 
   7  -4   3      287.00      269.91     28.98 o 
   8  -4   3      133.64      111.10     14.49 o 
   9  -4   3       52.55       51.34     15.32 o 
 -10  -3   3      168.60      208.25     15.12 o 
  -9  -3   3      316.94      364.96     22.69 o 
  -8  -3   3       85.43       74.05      7.25 o 
  -7  -3   3      441.11      518.47     17.27 o 
  -6  -3   3     3405.49     3460.07     94.47 o 
  -5  -3   3     4626.32     4639.73    113.87 o 
  -4  -3   3      704.78      668.07     15.52 o 
  -3  -3   3     6527.53     6713.25    192.86 o 
  -2  -3   3    14218.60    15128.06    569.61 o 
  -1  -3   3    11887.04    13324.88    461.31 o 
   0  -3   3     2183.49     1902.23     34.50 o 
   1  -3   3     4674.64     5210.67    123.09 o 
   2  -3   3     5567.54     5974.06    219.84 o 
   3  -3   3     5472.19     5913.95    271.94 o 
   4  -3   3      211.24      218.26      5.15 o 
   5  -3   3        1.02        3.36      2.13 o 
   6  -3   3      198.96      215.71      8.46 o 
   7  -3   3      712.76      699.47     96.05 o 
   8  -3   3      546.67      494.88     62.93 o 
   9  -3   3        3.91        6.97      5.18 o 
 -10  -2   3       21.95       16.57      7.61 o 
  -9  -2   3      254.91      281.56     16.16 o 
  -8  -2   3     1289.85     1259.58     36.48 o 
  -7  -2   3     2564.14     2521.02     64.45 o 
  -6  -2   3      163.95      168.73     15.95 o 
  -5  -2   3     2731.42     2467.71     68.02 o 
  -4  -2   3     4097.82     3555.47    134.34 o 
  -3  -2   3     2875.31     2505.30    123.17 o 
  -2  -2   3      535.79      776.97     20.70 o 
  -1  -2   3      395.57      373.83      6.58 o 
   0  -2   3     1975.85     1577.89     26.95 o 
   1  -2   3     5554.01     5309.14    128.07 o 
   2  -2   3    13627.14    18927.50    775.91 o 
   3  -2   3     1776.31     1958.21     38.48 o 
   4  -2   3     2048.46     2151.61     43.93 o 
   5  -2   3     4044.52     3990.61    105.48 o 
   6  -2   3     1368.92     1350.73     85.91 o 
   7  -2   3        7.12        7.32      3.03 o 
   8  -2   3      498.46      465.36     51.75 o 
   9  -2   3      484.83      413.68     54.86 o 
 -10  -1   3      237.63      267.84     15.43 o 
  -9  -1   3      331.79      379.54     21.12 o 
  -8  -1   3      134.95      142.09     11.41 o 
  -7  -1   3        0.84        7.42      4.15 o 
  -6  -1   3      326.74      333.60     22.98 o 
  -5  -1   3     2589.34     2387.63     57.79 o 
  -4  -1   3     5862.25     5323.47    205.14 o 
  -3  -1   3       67.01       72.39      7.87 o 
  -2  -1   3       31.75       18.54      2.05 o 
  -1  -1   3    13250.33    15807.27    596.25 o 
   0  -1   3    15660.43    19135.30    780.21 o 
   1  -1   3      903.41      714.38     10.58 o 
   2  -1   3     1932.17     1717.96     21.83 o 
   3  -1   3    12451.88    13614.04    601.13 o 
   4  -1   3     1407.40     1356.04     25.37 o 
   5  -1   3       78.46       94.67      7.65 o 
   6  -1   3      673.87      688.01     40.78 o 
   7  -1   3      868.88      908.50     89.84 o 
   8  -1   3      444.18      444.62     66.24 o 
   9  -1   3        5.03        7.59      4.36 o 
 -10   0   3       67.85       68.88     11.15 o 
  -9   0   3       42.24       54.27      7.88 o 
  -8   0   3        3.19        7.53      3.96 o 
  -7   0   3     1319.07     1270.53     40.77 o 
  -6   0   3     3762.11     3725.47    108.75 o 
  -5   0   3     1686.42     1742.49     42.44 o 
  -4   0   3    12770.96    12468.18    473.46 o 
  -3   0   3    17529.74    16412.94    651.55 o 
  -2   0   3      236.09      105.25      7.04 o 
  -1   0   3       41.17       80.76      2.34 o 
   0   0   3    10261.15    11749.21    361.30 o 
   1   0   3      382.93      341.11      4.82 o 
   2   0   3     4187.63     4734.13     84.70 o 
   3   0   3      374.98      376.80      6.16 o 
   4   0   3       85.97       61.41      3.37 o 
   5   0   3     2353.11     2179.23    126.27 o 
   6   0   3     3534.47     3455.64    280.49 o 
   7   0   3       60.39       58.69      6.21 o 
   8   0   3       99.75       73.21     15.32 o 
   9   0   3      224.91      206.53     20.70 o 
 -10   1   3       11.24       30.79      6.85 o 
  -9   1   3      816.79      907.30     34.30 o 
  -8   1   3     1032.97     1052.00     44.04 o 
  -7   1   3      724.43      732.58     42.80 o 
  -6   1   3     1310.50     1429.40     61.27 o 
  -5   1   3    13640.45    13101.36    519.72 o 
  -4   1   3     8253.14     7151.94    209.93 o 
  -3   1   3     1377.21     1555.78     32.03 o 
  -2   1   3     1994.63     2036.68     43.88 o 
  -1   1   3    10246.90    11162.88    343.04 o 
   0   1   3     6448.49     6426.23    143.57 o 
   1   1   3      381.56      573.69      6.92 o 
   2   1   3      278.07      441.80      6.47 o 
   3   1   3     2377.52     2410.94     40.39 o 
   4   1   3     5031.02     5118.04    151.56 o 
   5   1   3     2954.89     2985.94    136.00 o 
   6   1   3       48.25       42.51      6.08 o 
   7   1   3      762.81      809.60     70.79 o 
   8   1   3      398.02      444.96     52.79 o 
   9   1   3       59.51       73.18      8.90 o 
 -10   2   3      247.89      263.54     16.91 o 
  -9   2   3       11.61        8.59      5.54 o 
  -8   2   3      390.05      383.68     18.87 o 
  -7   2   3     1425.38     1373.60     42.58 o 
  -6   2   3     2858.88     2907.48     99.86 o 
  -5   2   3      398.87      443.32     18.22 o 
  -4   2   3      939.38      924.62     20.49 o 
  -3   2   3     8563.75     7186.88    204.85 o 
  -2   2   3     5001.93     4469.29    103.71 o 
  -1   2   3       37.63       32.18      2.18 o 
   0   2   3     1537.45     1524.32     18.65 o 
   1   2   3      326.33      323.65      5.62 o 
   2   2   3    15849.31    18893.93    653.21 o 
   3   2   3     9002.16     9327.71    243.87 o 
   4   2   3      204.76      257.58     13.68 o 
   5   2   3     2187.22     2220.95     99.15 o 
   6   2   3     2508.24     2615.63    151.32 o 
   7   2   3      241.14      273.95     35.19 o 
   8   2   3       10.13        6.93      5.80 o 
   9   2   3      122.41      108.39     18.84 o 
 -10   3   3        0.61        9.51      5.71 o 
  -9   3   3      187.28      216.77     15.64 o 
  -8   3   3      632.22      646.46     41.07 o 
  -7   3   3      912.22      908.56     29.66 o 
  -6   3   3      862.35      822.28     25.67 o 
  -5   3   3       63.31       48.45      5.33 o 
  -4   3   3    11423.79    11002.05    382.48 o 
  -3   3   3    13623.62    12089.01    417.28 o 
  -2   3   3     2365.03     2039.46     40.11 o 
  -1   3   3     6179.32     5716.70    126.85 o 
   0   3   3    30880.72    38368.13   3290.91 o 
   1   3   3     6895.41     7416.36    325.47 o 
   2   3   3        8.24        6.56      1.76 o 
   3   3   3     3546.90     3685.24     76.76 o 
   4   3   3     2366.83     2331.48     46.65 o 
   5   3   3      597.25      580.31     38.30 o 
   6   3   3       20.01       39.37      5.27 o 
   7   3   3      122.87      145.64     11.34 o 
   8   3   3      193.75      219.08     15.49 o 
 -10   4   3      188.76      199.57     11.84 o 
  -9   4   3      606.56      638.67     47.49 o 
  -8   4   3      353.21      419.10     21.32 o 
  -7   4   3      484.52      469.26     29.92 o 
  -6   4   3     5711.46     5526.36    173.68 o 
  -5   4   3     3942.17     3568.47     90.74 o 
  -4   4   3      110.66       95.02      7.61 o 
  -3   4   3     7622.42     7070.39    201.26 o 
  -2   4   3    14072.02    14952.00    554.78 o 
  -1   4   3     6419.46     6792.71    258.63 o 
   0   4   3      146.01      250.47      8.28 o 
   1   4   3     3319.80     3464.84     75.35 o 
   2   4   3     1253.26     1032.26     30.31 o 
   3   4   3     1525.39     1511.42     20.81 o 
   4   4   3      178.25      201.99      6.23 o 
   5   4   3        2.62        4.55      2.88 o 
   6   4   3      412.85      383.75     17.61 o 
   7   4   3      516.48      493.43     19.55 o 
   8   4   3       91.86       80.55     14.63 o 
 -10   5   3       78.98       89.01     18.63 o 
  -9   5   3      176.84      186.66     16.15 o 
  -8   5   3     1320.89     1300.89     62.72 o 
  -7   5   3      917.02      936.92     47.40 o 
  -6   5   3      130.18      122.25      9.69 o 
  -5   5   3     1013.28     1028.32     23.85 o 
  -4   5   3     1419.94     1346.93     30.29 o 
  -3   5   3      649.84      399.04     11.41 o 
  -2   5   3     3571.37     3846.09    112.61 o 
  -1   5   3      784.47     1151.49     33.33 o 
   0   5   3      383.30      417.73     19.04 o 
   1   5   3     2197.72     1914.96     42.47 o 
   2   5   3     5822.80     5963.51    131.21 o 
   3   5   3     1082.02     1080.02     16.64 o 
   4   5   3     1310.15     1224.48     30.40 o 
   5   5   3     2727.22     2298.56    144.28 o 
   6   5   3      896.70      813.08     28.77 o 
   7   5   3        8.23       11.36      7.95 o 
   8   5   3      156.93      128.11     13.23 o 
 -10   6   3      305.82      301.81     53.41 o 
  -9   6   3       92.89      115.92     17.80 o 
  -8   6   3      123.20      128.34     16.15 o 
  -7   6   3       50.36       47.19      6.29 o 
  -6   6   3      821.17      750.64     38.09 o 
  -5   6   3     1404.53     1174.62     31.71 o 
  -4   6   3     1166.60     1071.44     31.88 o 
  -3   6   3     1533.35     1540.50     50.51 o 
  -2   6   3      950.94     1061.20     46.99 o 
  -1   6   3    15003.80    17376.25    584.74 o 
   0   6   3     6190.13     7136.26    209.39 o 
   1   6   3      390.06      462.22     11.70 o 
   2   6   3     4452.41     4630.59     75.57 o 
   3   6   3     7948.83     7859.61    175.30 o 
   4   6   3     1661.07     1563.01     58.58 o 
   5   6   3       36.27       21.01      5.49 o 
   6   6   3      797.20      678.46     87.35 o 
   7   6   3      401.67      390.08     36.43 o 
   8   6   3       63.23       44.61     10.76 o 
 -10   7   3       52.95       80.32     17.80 o 
  -9   7   3       47.78       57.55     22.77 o 
  -8   7   3        1.08        1.66      6.62 o 
  -7   7   3      754.84      763.01     56.72 o 
  -6   7   3     2597.44     2575.51    103.50 o 
  -5   7   3     1885.91     1826.58     67.90 o 
  -4   7   3     1400.52     1308.25     56.30 o 
  -3   7   3     7077.76     7180.50    271.38 o 
  -2   7   3     6531.70     7530.10    177.76 o 
  -1   7   3      242.58      230.66      4.47 o 
   0   7   3     3244.86     3655.11     62.62 o 
   1   7   3     4898.23     4659.99    134.84 o 
   2   7   3     1732.01     1621.66     18.51 o 
   3   7   3       91.44       79.72      2.50 o 
   4   7   3       96.54      102.37      3.97 o 
   5   7   3      508.31      439.56     35.40 o 
   6   7   3      390.91      316.79     50.09 o 
   7   7   3       93.05       73.24     20.70 o 
 -10   8   3       25.79       29.81     13.66 o 
  -9   8   3      451.60      491.84     38.92 o 
  -8   8   3     1316.37     1283.82     69.14 o 
  -7   8   3      276.58      309.26     22.77 o 
  -6   8   3     1196.15     1089.24     68.31 o 
  -5   8   3     8655.22     8427.03    427.66 o 
  -4   8   3     2549.92     2641.41     67.24 o 
  -3   8   3      599.20      728.89     16.84 o 
  -2   8   3     2288.68     2513.53     44.42 o 
  -1   8   3     2439.03     2500.91     41.87 o 
   0   8   3      731.90      712.12      8.13 o 
   1   8   3     1301.40     1306.02     36.49 o 
   2   8   3       25.93       31.27      7.46 o 
   3   8   3      347.49      319.85      9.49 o 
   4   8   3     1348.10     1262.34     69.37 o 
   5   8   3      924.71      800.54    114.26 o 
   6   8   3        2.19        1.58      7.87 o 
   7   8   3      220.39      167.26     36.02 o 
  -9   9   3       57.50       67.90     15.32 o 
  -8   9   3      135.53      158.15     31.05 o 
  -7   9   3      829.18      810.62     42.23 o 
  -6   9   3      382.48      383.37     32.71 o 
  -5   9   3      328.72      302.66     11.59 o 
  -4   9   3        0.03        4.56      2.64 o 
  -3   9   3        6.42        8.85      2.07 o 
  -2   9   3     2270.69     2506.18     44.20 o 
  -1   9   3     2859.24     2928.73     51.86 o 
   0   9   3      199.47      206.30      3.03 o 
   1   9   3      224.76      226.44     16.49 o 
   2   9   3     1653.11     1615.79     45.96 o 
   3   9   3     1009.99      949.69     38.10 o 
   4   9   3      347.41      297.97     28.42 o 
   5   9   3      282.91      244.68     24.01 o 
   6   9   3      681.08      696.77     48.02 o 
  -9  10   3       58.70       55.89     14.08 o 
  -8  10   3      326.97      344.04     43.06 o 
  -7  10   3      486.42      536.55     30.64 o 
  -6  10   3       49.44       53.02      6.00 o 
  -5  10   3       93.89       97.61      9.24 o 
  -4  10   3     1872.60     1898.42     42.52 o 
  -3  10   3     3811.84     3787.32     90.25 o 
  -2  10   3      127.47      139.28      4.33 o 
  -1  10   3     2671.10     2735.56     58.00 o 
   0  10   3     1682.36     1727.34     36.52 o 
   1  10   3     1073.34     1141.45     33.18 o 
   2  10   3      134.56      136.21      9.95 o 
   3  10   3      240.16      256.95     14.49 o 
   4  10   3      885.67      918.00     44.72 o 
   5  10   3      515.04      471.14     36.43 o 
  -8  11   3      181.59      165.19     19.87 o 
  -7  11   3      134.49      144.33     14.08 o 
  -6  11   3      834.33      880.34     22.50 o 
  -5  11   3     1306.71     1388.55     39.37 o 
  -4  11   3      387.74      390.25     10.80 o 
  -3  11   3      973.10     1091.25     26.93 o 
  -2  11   3     3235.51     3415.30    107.78 o 
  -1  11   3      648.91      646.97     12.50 o 
   0  11   3        3.23       11.26      4.12 o 
   1  11   3      123.78      145.91     11.72 o 
   2  11   3      715.41      671.12     38.49 o 
   3  11   3      469.34      446.24     24.83 o 
   4  11   3      145.34      163.13     14.14 o 
   5  11   3        7.71       -6.21     14.49 o 
  -8  12   3      403.95      412.45     22.97 o 
  -7  12   3      396.89      405.18     15.74 o 
  -6  12   3        2.55        5.95      2.71 o 
  -5  12   3      244.07      239.01      8.72 o 
  -4  12   3      712.86      735.84     18.91 o 
  -3  12   3      705.66      715.57     16.45 o 
  -2  12   3      507.94      524.69     16.75 o 
  -1  12   3        0.08        3.07      1.91 o 
   0  12   3      442.78      425.96     42.85 o 
   1  12   3     1006.83     1052.40     51.34 o 
   2  12   3      745.41      737.55     29.57 o 
   3  12   3       47.05       44.95     10.76 o 
   4  12   3      139.50      109.22     80.94 o 
  -7  13   3       16.01       13.66      5.56 o 
  -6  13   3       75.46       73.71      8.63 o 
  -5  13   3      570.56      597.32     15.11 o 
  -4  13   3     1113.13     1125.54     28.95 o 
  -3  13   3      351.54      350.63      9.72 o 
  -2  13   3      176.97      189.94      4.81 o 
  -1  13   3     1804.75     1941.67     86.94 o 
   0  13   3     1236.09     1256.50     89.01 o 
   1  13   3       81.35       84.87     22.77 o 
   2  13   3      360.39      330.37     28.57 o 
   3  13   3      764.61      784.21     37.75 o 
  -6  14   3      724.30      733.81     30.90 o 
  -5  14   3       70.20       74.96      6.42 o 
  -4  14   3      264.44      264.43     15.73 o 
  -3  14   3      962.09      983.90     55.28 o 
  -2  14   3      752.08      849.53     62.10 o 
  -1  14   3       23.00       25.25     14.90 o 
   0  14   3      240.21      271.17     22.77 o 
   1  14   3      652.77      671.10     42.23 o 
   2  14   3      275.12      293.53     43.88 o 
  -4  15   3      176.37      165.88     17.44 o 
  -3  15   3       10.02       17.80      7.04 o 
  -2  15   3       41.80       40.16     15.32 o 
  -1  15   3      121.58      152.77     16.56 o 
   0  15   3      219.49      274.48     36.85 o 
  -1 -15   4       11.39       14.01      5.13 o 
   0 -15   4      470.24      407.38     20.49 o 
   1 -15   4      658.91      606.10     29.39 o 
   2 -15   4      221.77      234.33     29.81 o 
   3 -15   4       24.49       14.50      5.70 o 
  -3 -14   4        2.91       10.30      3.56 o 
  -2 -14   4      835.58      822.39     24.34 o 
  -1 -14   4     1251.07     1202.00     31.99 o 
   0 -14   4      241.58      214.29     12.02 o 
   1 -14   4      260.04      229.36     24.43 o 
   2 -14   4      536.76      543.59     28.15 o 
   3 -14   4      254.70      280.28     31.46 o 
   4 -14   4       51.42       61.48     13.59 o 
   5 -14   4        0.27       -6.66      9.22 o 
  -4 -13   4      589.32      536.56     22.71 o 
  -3 -13   4      708.94      741.90     28.79 o 
  -2 -13   4        9.84       26.04      5.07 o 
  -1 -13   4      162.99      139.59     12.70 o 
   0 -13   4      268.02      257.63     14.85 o 
   1 -13   4      250.50      258.34     14.90 o 
   2 -13   4       51.62       65.83      9.11 o 
   3 -13   4       81.99       83.63     10.76 o 
   4 -13   4        1.44       -0.78      3.94 o 
   5 -13   4      230.64      248.41     16.54 o 
   6 -13   4      300.95      326.84     27.12 o 
  -5 -12   4      187.37      207.17     11.00 o 
  -4 -12   4      149.75      160.97      8.86 o 
  -3 -12   4       75.41       70.84      7.04 o 
  -2 -12   4        8.63       11.17      3.21 o 
  -1 -12   4      370.42      338.83     10.53 o 
   0 -12   4     1690.14     1560.05     48.71 o 
   1 -12   4      917.43      875.97     60.44 o 
   2 -12   4        5.30        3.73      8.69 o 
   3 -12   4      866.48      977.46     45.95 o 
   4 -12   4     1312.77     1324.89     46.05 o 
   5 -12   4      437.48      440.67     27.77 o 
   6 -12   4       52.13       51.19      9.95 o 
   7 -12   4      394.31      392.06     36.85 o 
  -6 -11   4      166.73      172.67     13.94 o 
  -5 -11   4      248.44      252.77     11.03 o 
  -4 -11   4       83.53       86.28      6.40 o 
  -3 -11   4     1332.72     1260.64     39.81 o 
  -2 -11   4     3056.96     3119.81    104.34 o 
  -1 -11   4     1058.22     1086.11     44.36 o 
   0 -11   4      596.53      507.86     18.13 o 
   1 -11   4     3467.01     3309.27    191.27 o 
   2 -11   4     1419.10     1547.13     60.44 o 
   3 -11   4      212.13      168.50     24.43 o 
   4 -11   4      714.59      709.45     31.86 o 
   5 -11   4      754.54      730.60     30.01 o 
   6 -11   4      251.83      277.50     18.15 o 
   7 -11   4       12.75       25.05      8.20 o 
  -7 -10   4      131.22      119.37     15.09 o 
  -6 -10   4        4.79        2.31      4.59 o 
  -5 -10   4      324.26      348.08     14.23 o 
  -4 -10   4     2221.60     2175.43     88.86 o 
  -3 -10   4     2465.23     2195.50     80.79 o 
  -2 -10   4      138.68      150.35      9.81 o 
  -1 -10   4     2649.38     2377.75     54.81 o 
   0 -10   4     2570.00     2484.87     51.57 o 
   1 -10   4      505.37      510.83     11.70 o 
   2 -10   4        3.82        8.28      7.87 o 
   3 -10   4      365.81      405.31     21.11 o 
   4 -10   4      720.40      754.31     36.43 o 
   5 -10   4      240.32      266.11     14.93 o 
   6 -10   4      407.35      377.12     24.38 o 
   7 -10   4       18.41       13.46      7.03 o 
   8 -10   4      193.20      213.47     19.75 o 
  -7  -9   4      255.57      260.11     23.88 o 
  -6  -9   4      692.95      684.24     36.13 o 
  -5  -9   4      727.08      779.20     24.70 o 
  -4  -9   4       14.20       16.02      3.77 o 
  -3  -9   4      891.70      901.14     30.51 o 
  -2  -9   4     2484.33     2525.15     53.96 o 
  -1  -9   4     1277.76     1233.45     26.35 o 
   0  -9   4       10.03       22.66      5.83 o 
   1  -9   4      707.82      689.78     15.11 o 
   2  -9   4     1282.69     1264.36     44.30 o 
   3  -9   4     1873.44     1932.57     97.29 o 
   4  -9   4      510.17      523.30     28.15 o 
   5  -9   4       22.85       25.05      7.46 o 
   6  -9   4      806.53      868.01     36.00 o 
   7  -9   4      609.49      666.58     38.65 o 
   8  -9   4       97.46       84.83     16.61 o 
  -8  -8   4      156.64      140.54     10.30 o 
  -7  -8   4      159.11      152.05     16.95 o 
  -6  -8   4      126.06      126.25      9.62 o 
  -5  -8   4        7.39        6.22      3.91 o 
  -4  -8   4      155.24      145.32      7.21 o 
  -3  -8   4     2341.67     2199.79     51.14 o 
  -2  -8   4     3710.42     3762.78    107.95 o 
  -1  -8   4      361.65      342.19     14.01 o 
   0  -8   4     5066.38     4749.87    103.95 o 
   1  -8   4     7468.47     7357.00    185.01 o 
   2  -8   4     1797.11     1885.78     65.41 o 
   3  -8   4       72.78       67.48      8.69 o 
   4  -8   4     2307.69     2494.37    101.43 o 
   5  -8   4      649.99      700.91     25.18 o 
   6  -8   4      186.91      207.11     17.41 o 
   7  -8   4       30.44       25.46      7.61 o 
   8  -8   4      160.72      187.50     17.40 o 
  -8  -7   4      145.82      119.85     20.35 o 
  -7  -7   4       87.15       68.45      8.46 o 
  -6  -7   4      449.88      510.37     18.84 o 
  -5  -7   4     2332.26     2486.68     67.38 o 
  -4  -7   4     1670.49     1748.22     43.94 o 
  -3  -7   4      120.73      165.32      7.71 o 
  -2  -7   4     5673.32     5660.65    134.82 o 
  -1  -7   4     4931.19     4884.17    102.45 o 
   0  -7   4     2265.57     2393.74     45.41 o 
   1  -7   4     3028.35     3342.61     63.33 o 
   2  -7   4     4331.50     4694.79    207.42 o 
   3  -7   4      729.33      610.24     24.01 o 
   4  -7   4      165.95      141.17     12.01 o 
   5  -7   4      127.55      111.32     10.97 o 
   6  -7   4       22.67       31.47      6.87 o 
   7  -7   4      430.36      434.01     36.58 o 
   8  -7   4      383.51      331.73     35.83 o 
   9  -7   4       14.53        3.50     11.32 o 
  -9  -6   4       31.69       18.40      6.62 o 
  -8  -6   4      211.30      189.97     12.53 o 
  -7  -6   4     1268.70     1234.77     42.59 o 
  -6  -6   4     1116.03     1099.38     32.55 o 
  -5  -6   4      136.21      115.31      7.60 o 
  -4  -6   4     4403.85     4154.73    106.46 o 
  -3  -6   4     3281.06     3224.72     71.70 o 
  -2  -6   4      816.69      688.70     13.02 o 
  -1  -6   4       51.74       61.21      5.06 o 
   0  -6   4     1279.43     1186.66     19.81 o 
   1  -6   4     2392.61     2371.82     38.43 o 
   2  -6   4     1869.47     1745.02     53.82 o 
   3  -6   4      928.86      997.75     46.78 o 
   4  -6   4       16.49       26.96      5.96 o 
   5  -6   4      768.89      778.76     26.19 o 
   6  -6   4     3034.56     3031.64    133.75 o 
   7  -6   4      682.66      709.16     32.72 o 
   8  -6   4      180.16      177.71     16.03 o 
   9  -6   4      253.93      265.88     22.10 o 
  -9  -5   4      462.72      511.37     25.10 o 
  -8  -5   4      333.87      376.79     20.88 o 
  -7  -5   4       30.26       41.51      6.21 o 
  -6  -5   4     1151.43     1289.18     31.65 o 
  -5  -5   4     1786.75     1862.18     43.89 o 
  -4  -5   4     1310.13     1170.66     27.21 o 
  -3  -5   4      168.19      267.24      7.66 o 
  -2  -5   4       24.10       32.51      2.30 o 
  -1  -5   4       88.63       77.40     11.18 o 
   0  -5   4     8420.48     8023.53    187.94 o 
   1  -5   4     6508.37     6915.60    203.73 o 
   2  -5   4      286.02      429.32     25.67 o 
   3  -5   4     5922.11     6314.37    267.45 o 
   4  -5   4     7743.36     8037.23    278.81 o 
   5  -5   4     1998.59     2022.74     67.99 o 
   6  -5   4      172.22      179.40     12.58 o 
   7  -5   4     1682.90     1707.21     85.08 o 
   8  -5   4      207.14      291.65     19.45 o 
   9  -5   4       12.48       12.80      7.54 o 
  -9  -4   4       24.04       29.23      6.90 o 
  -8  -4   4        3.72        4.13      5.76 o 
  -7  -4   4      284.42      242.05     14.31 o 
  -6  -4   4     2479.56     2398.71    102.37 o 
  -5  -4   4     3831.89     4043.13    105.56 o 
  -4  -4   4      588.73      626.16     23.56 o 
  -3  -4   4     4500.93     4238.63    103.78 o 
  -2  -4   4    19919.12    21553.27   1001.39 o 
  -1  -4   4    11186.58    12580.86    553.73 o 
   0  -4   4        3.86       56.43     24.43 o 
   1  -4   4     9211.16    11023.89    382.27 o 
   2  -4   4    17520.41    21537.67   1426.24 o 
   3  -4   4     2135.21     2214.09     93.98 o 
   4  -4   4     1598.43     1713.42     57.06 o 
   5  -4   4     1578.74     1550.87     32.10 o 
   6  -4   4      208.71      199.07     10.76 o 
   7  -4   4       59.01       55.40     10.56 o 
   8  -4   4        1.60       -1.38      5.92 o 
   9  -4   4        7.83       14.84      8.22 o 
 -10  -3   4       20.65       12.28      6.22 o 
  -9  -3   4       73.70      115.23     10.76 o 
  -8  -3   4     1341.08     1470.24     47.62 o 
  -7  -3   4     2041.79     2081.93     77.40 o 
  -6  -3   4        1.16        4.77      3.71 o 
  -5  -3   4     2708.64     2804.54     73.03 o 
  -4  -3   4    10057.26     9589.82    326.91 o 
  -3  -3   4     1690.70     1367.60     30.54 o 
  -2  -3   4     2378.08     3007.13    106.40 o 
  -1  -3   4    17404.77    19801.81    854.82 o 
   0  -3   4     2188.75     1653.04     31.02 o 
   1  -3   4       88.34      133.39      4.95 o 
   2  -3   4      253.94      295.91      8.69 o 
   3  -3   4     1003.63     1057.78     32.29 o 
   4  -3   4       40.07       19.19      1.76 o 
   5  -3   4     1051.31     1062.89     24.07 o 
   6  -3   4      340.77      324.66     32.50 o 
   7  -3   4        2.61        3.14      1.99 o 
   8  -3   4      337.06      341.34     48.23 o 
   9  -3   4      338.88      353.14     35.60 o 
 -10  -2   4      459.53      450.53     29.84 o 
  -9  -2   4      362.59      395.12     20.06 o 
  -8  -2   4        0.20        3.70      6.64 o 
  -7  -2   4     1185.59     1051.39     45.33 o 
  -6  -2   4     1641.29     1541.08     63.14 o 
  -5  -2   4      928.01      872.98     25.27 o 
  -4  -2   4       85.98      107.21      5.80 o 
  -3  -2   4     1925.58     1789.38     54.03 o 
  -2  -2   4     5052.42     5253.02    139.15 o 
  -1  -2   4    19213.11    21559.12    947.68 o 
   0  -2   4       47.54      144.94      4.14 o 
   1  -2   4       21.56       28.92      3.31 o 
   2  -2   4     2678.82     2781.69     66.24 o 
   3  -2   4     8448.02     9863.20    463.68 o 
   4  -2   4      623.43      596.11     11.24 o 
   5  -2   4        1.78        3.29      3.93 o 
   6  -2   4     1304.98     1253.92     90.05 o 
   7  -2   4     1327.86     1204.18    162.29 o 
   8  -2   4      196.52      192.48     27.53 o 
   9  -2   4       17.26       22.68      7.66 o 
 -10  -1   4       21.09       13.56      9.52 o 
  -9  -1   4      298.00      309.58     19.88 o 
  -8  -1   4       49.94       54.58      6.13 o 
  -7  -1   4      400.21      365.25     16.09 o 
  -6  -1   4      924.24      858.58     29.03 o 
  -5  -1   4       12.91       15.31      3.36 o 
  -4  -1   4     5325.59     4952.61    257.10 o 
  -3  -1   4    12313.13    11092.27    616.24 o 
  -2  -1   4     4913.24     5179.50    128.50 o 
  -1  -1   4     1239.32     1073.59     18.97 o 
   0  -1   4    11324.93    13097.97    442.56 o 
   1  -1   4    17109.64    21231.13    936.74 o 
   2  -1   4     4103.74     3925.58     88.35 o 
   3  -1   4     2069.32     2441.17     35.14 o 
   4  -1   4     3517.27     3471.22     89.82 o 
   5  -1   4     3271.95     3222.84    115.30 o 
   6  -1   4      273.74      273.74     22.36 o 
   7  -1   4       36.32       65.93      8.62 o 
   8  -1   4      108.05      139.66     21.74 o 
   9  -1   4      163.03      157.39     40.99 o 
 -10   0   4       88.44       92.10      9.31 o 
  -9   0   4      176.90      235.09     19.70 o 
  -8   0   4      742.89      786.08     38.50 o 
  -7   0   4     1123.51     1167.39     38.93 o 
  -6   0   4     2678.50     2652.14     73.48 o 
  -5   0   4    13309.85    12388.83    483.37 o 
  -4   0   4     4061.50     3873.89    202.45 o 
  -3   0   4      165.62      142.23      5.75 o 
  -2   0   4     2021.45     1685.61     38.09 o 
  -1   0   4    39868.92    42259.52   3664.71 o 
   0   0   4     7501.37     7546.43    201.23 o 
   1   0   4     1456.54     1517.11     18.80 o 
   2   0   4     6141.54     6727.20    143.39 o 
   3   0   4     1108.59     1016.86     17.78 o 
   4   0   4      241.59      217.07      5.22 o 
   5   0   4      812.58      954.46     68.31 o 
   6   0   4        7.40        3.31      3.81 o 
   7   0   4      204.45      234.14     35.19 o 
   8   0   4      618.79      571.80     74.93 o 
   9   0   4       71.63       70.36     17.39 o 
 -10   1   4      279.84      305.49     16.31 o 
  -9   1   4       77.88       66.40     12.09 o 
  -8   1   4      113.16      126.88     18.14 o 
  -7   1   4     5559.30     5449.11    188.07 o 
  -6   1   4     2831.53     2740.15     76.70 o 
  -5   1   4      323.96      422.90     13.47 o 
  -4   1   4     3969.49     3409.64     92.90 o 
  -3   1   4     8726.38     7384.34    213.40 o 
  -2   1   4      182.65      193.03     10.35 o 
  -1   1   4     3285.66     3333.83     64.31 o 
   0   1   4     1835.84     1991.74     30.46 o 
   1   1   4     8429.37     9250.45    266.07 o 
   2   1   4     8834.36     9431.79    208.22 o 
   3   1   4     1606.45     1717.06     27.81 o 
   4   1   4       55.30       56.91      3.90 o 
   5   1   4     2405.04     2615.95    134.14 o 
   6   1   4     2940.22     2879.82    249.23 o 
   7   1   4      117.51      113.37     22.98 o 
   8   1   4      182.56      159.53     19.25 o 
   9   1   4      248.68      232.01     22.36 o 
 -10   2   4       80.89       86.56     11.24 o 
  -9   2   4      603.22      617.35     28.69 o 
  -8   2   4      412.80      436.99     20.19 o 
  -7   2   4        8.46       13.82      8.77 o 
  -6   2   4     1077.41     1000.27     40.82 o 
  -5   2   4      940.13      808.07     22.67 o 
  -4   2   4     2141.33     1866.64     52.99 o 
  -3   2   4      415.44      253.61     16.56 o 
  -2   2   4      526.55      726.68     19.46 o 
  -1   2   4      254.48      119.03      3.48 o 
   0   2   4    15433.00    19207.59    630.36 o 
   1   2   4     8361.87    10280.97    373.84 o 
   2   2   4      591.48      627.38      9.98 o 
   3   2   4     4552.36     4905.18    101.97 o 
   4   2   4     4877.17     4813.35    107.46 o 
   5   2   4      826.29      879.36     64.17 o 
   6   2   4      197.15      164.56     11.49 o 
   7   2   4      651.93      654.09     69.97 o 
   8   2   4      109.55      126.25     11.59 o 
 -10   3   4       65.12       69.39     10.97 o 
  -9   3   4      165.46      182.00     24.29 o 
  -8   3   4        1.18        5.56      4.82 o 
  -7   3   4      946.83      936.43     30.29 o 
  -6   3   4     2459.69     2289.93     67.62 o 
  -5   3   4     3610.09     3292.01     89.28 o 
  -4   3   4      788.92      801.14     19.91 o 
  -3   3   4     5259.42     4866.37    117.09 o 
  -2   3   4    25219.44    24805.74   1191.22 o 
  -1   3   4    12427.81    12785.41    801.51 o 
   0   3   4     1420.24     1544.98     33.98 o 
   1   3   4    10115.55    11422.46    400.01 o 
   2   3   4    15241.13    16794.13    474.39 o 
   3   3   4      707.03      677.82     11.26 o 
   4   3   4      739.41      811.11     18.07 o 
   5   3   4     1264.61     1321.07     55.48 o 
   6   3   4     1116.75     1130.41     66.03 o 
   7   3   4       11.63       10.92      5.01 o 
   8   3   4        8.03        3.89      4.36 o 
 -10   4   4       13.87       20.03      9.59 o 
  -9   4   4      194.53      197.36     17.60 o 
  -8   4   4     1613.98     1600.00     63.15 o 
  -7   4   4     1803.90     1847.49     63.33 o 
  -6   4   4       47.89       68.21      8.40 o 
  -5   4   4     2939.87     2666.54     64.99 o 
  -4   4   4    12407.76    11606.32    428.58 o 
  -3   4   4     2688.79     2315.47     47.40 o 
  -2   4   4     3658.45     3591.58     74.95 o 
  -1   4   4    10215.71    13012.58    425.64 o 
   0   4   4      279.19      151.11      7.04 o 
   1   4   4      203.32      398.27     10.40 o 
   2   4   4     1041.96     1173.12     27.60 o 
   3   4   4        3.18        5.87      3.24 o 
   4   4   4      567.83      561.48     12.48 o 
   5   4   4     1304.50     1322.40     31.66 o 
   6   4   4      371.20      354.29     14.02 o 
   7   4   4        5.32        5.31      6.21 o 
   8   4   4      134.02      120.27     12.84 o 
 -10   5   4      413.43      456.35     27.65 o 
  -9   5   4      546.81      566.98     33.31 o 
  -8   5   4      260.54      216.22     14.31 o 
  -7   5   4      957.19      985.36     45.95 o 
  -6   5   4     5028.12     4713.16    193.13 o 
  -5   5   4     1382.24     1168.81     26.93 o 
  -4   5   4      120.51      147.66      5.27 o 
  -3   5   4     3216.11     3517.27     80.34 o 
  -2   5   4     6281.90     5646.77    133.33 o 
  -1   5   4       63.66       60.63     18.63 o 
   0   5   4     1015.71     1089.66     29.81 o 
   1   5   4     1775.48     2127.83     45.21 o 
   2   5   4     2100.78     1875.47     22.99 o 
   3   5   4     7266.37     6942.67    263.02 o 
   4   5   4     3045.44     2824.55    144.86 o 
   5   5   4       53.72       37.35      5.46 o 
   6   5   4     1110.31     1041.77     37.46 o 
   7   5   4      676.65      638.84     26.92 o 
   8   5   4      136.57      115.60     16.97 o 
 -10   6   4        1.13       -2.07      8.28 o 
  -9   6   4        5.72       -0.59      5.59 o 
  -8   6   4      335.39      329.32     17.21 o 
  -7   6   4      301.08      291.41     20.56 o 
  -6   6   4      379.22      362.66     20.49 o 
  -5   6   4        2.41        0.62      2.34 o 
  -4   6   4     1033.20      910.13     25.45 o 
  -3   6   4     4000.11     3818.20     89.72 o 
  -2   6   4     9636.09     9620.52    371.77 o 
  -1   6   4      647.50      559.09     20.16 o 
   0   6   4     3146.24     2981.65     97.70 o 
   1   6   4     9776.79    10514.01    387.62 o 
   2   6   4     3124.87     3231.36     84.60 o 
   3   6   4        5.36        3.21      3.20 o 
   4   6   4     1292.37     1232.26     65.14 o 
   5   6   4     1346.63     1209.89     97.25 o 
   6   6   4      126.54      125.36     13.87 o 
   7   6   4        3.30        2.90      5.43 o 
 -10   7   4       15.95       21.94     19.46 o 
  -9   7   4      221.90      251.30     25.25 o 
  -8   7   4     1325.48     1403.06    103.91 o 
  -7   7   4      417.74      392.97     16.49 o 
  -6   7   4     1248.91     1156.53     51.75 o 
  -5   7   4    10586.89    10180.33    588.30 o 
  -4   7   4     6209.63     5769.54    233.08 o 
  -3   7   4      164.39      167.67      7.04 o 
  -2   7   4     7776.08     7592.55    225.58 o 
  -1   7   4     6811.09     7589.94    174.78 o 
   0   7   4      450.88      420.63     25.67 o 
   1   7   4      309.75      354.15     11.56 o 
   2   7   4     1309.69     1276.75     37.75 o 
   3   7   4      734.20      704.33     11.19 o 
   4   7   4      416.52      385.87     19.22 o 
   5   7   4       17.19       11.06      3.52 o 
   6   7   4       69.45       49.68     10.97 o 
   7   7   4      113.60      107.23     16.56 o 
 -10   8   4      228.35      225.22     46.37 o 
  -9   8   4       30.37       24.84     11.59 o 
  -8   8   4      363.03      376.74     47.20 o 
  -7   8   4     1662.13     1639.04     73.28 o 
  -6   8   4     1491.68     1514.42     84.87 o 
  -5   8   4        3.91       12.83      5.38 o 
  -4   8   4     1821.23     1742.95     55.06 o 
  -3   8   4     1521.15     1545.62     42.85 o 
  -2   8   4      583.91      521.63      8.61 o 
  -1   8   4       13.98        5.90      0.96 o 
   0   8   4       46.52       43.47      6.21 o 
   1   8   4     1300.62     1478.28     43.27 o 
   2   8   4     1403.45     1427.08     38.78 o 
   3   8   4      641.19      592.21     20.93 o 
   4   8   4        0.14       -2.62      4.16 o 
   5   8   4      774.72      805.07     36.23 o 
   6   8   4      446.12      441.74     34.78 o 
  -9   9   4      301.94      318.37     29.39 o 
  -8   9   4      390.40      438.43     30.64 o 
  -7   9   4        0.87        2.07      5.38 o 
  -6   9   4      108.43      108.05     10.76 o 
  -5   9   4      481.32      492.25     21.11 o 
  -4   9   4     1426.28     1362.03     34.62 o 
  -3   9   4      852.40     1006.54     29.06 o 
  -2   9   4      189.49      167.41      4.88 o 
  -1   9   4     2875.24     3011.83     71.71 o 
   0   9   4     3341.59     3622.52    144.07 o 
   1   9   4     1854.03     1961.51     53.69 o 
   2   9   4      125.96      130.14     10.97 o 
   3   9   4     1353.63     1332.25     50.93 o 
   4   9   4     1288.87     1253.12     53.57 o 
   5   9   4      166.40      115.19     41.81 o 
   6   9   4       17.47        3.73     13.66 o 
  -9  10   4       67.58       59.20     23.18 o 
  -8  10   4        4.55        4.97      7.04 o 
  -7  10   4       98.99      122.54     22.36 o 
  -6  10   4      272.09      277.22     10.11 o 
  -5  10   4     2911.36     2863.81     77.26 o 
  -4  10   4      375.94      365.20     10.24 o 
  -3  10   4     3329.92     3338.08     69.71 o 
  -2  10   4     6115.86     6283.58    147.33 o 
  -1  10   4     1892.51     1987.15     50.24 o 
   0  10   4       11.04        8.28      9.11 o 
   1  10   4     1079.62     1248.63     77.00 o 
   2  10   4     1347.76     1420.25     52.84 o 
   3  10   4      340.77      344.84     28.25 o 
   4  10   4        7.66        8.08      5.54 o 
   5  10   4       51.83       66.24     14.08 o 
  -8  11   4      844.69      804.41     48.44 o 
  -7  11   4      702.59      649.85     54.23 o 
  -6  11   4       40.35       23.08     10.27 o 
  -5  11   4      840.79      871.66     22.19 o 
  -4  11   4     3606.62     3715.59     92.40 o 
  -3  11   4     1375.97     1438.93     43.88 o 
  -2  11   4       17.08       19.00      3.01 o 
  -1  11   4     1089.58     1051.32     47.46 o 
   0  11   4      409.65      426.42     23.60 o 
   1  11   4      190.43      211.56     17.39 o 
   2  11   4      111.98      133.71     10.68 o 
   3  11   4        0.76       -0.21      4.10 o 
   4  11   4      197.37      182.92     18.98 o 
  -8  12   4        0.49        5.26      5.41 o 
  -7  12   4      162.21      177.45     14.54 o 
  -6  12   4      249.01      288.42     14.21 o 
  -5  12   4      410.95      397.67     11.89 o 
  -4  12   4      113.75      128.52      5.69 o 
  -3  12   4        1.10        2.01      2.06 o 
  -2  12   4      345.47      367.45     16.55 o 
  -1  12   4      594.03      531.93     34.24 o 
   0  12   4      248.63      282.35     32.71 o 
   1  12   4       65.10       57.13     18.63 o 
   2  12   4      303.49      332.44     43.06 o 
   3  12   4      841.64      818.14     37.47 o 
  -7  13   4      217.29      238.84     16.80 o 
  -6  13   4      294.29      299.82     20.60 o 
  -5  13   4       23.29       23.05      4.42 o 
  -4  13   4      249.94      286.75      8.17 o 
  -3  13   4      974.65      972.85     53.85 o 
  -2  13   4      860.49      936.06     66.24 o 
  -1  13   4        4.42        7.45      7.04 o 
   0  13   4      725.00      712.08     41.40 o 
   1  13   4     1576.11     1570.73     83.63 o 
   2  13   4      480.79      541.10     39.33 o 
  -6  14   4      250.52      249.95     20.01 o 
  -5  14   4     1138.77     1047.56     33.61 o 
  -4  14   4      594.28      574.50     18.30 o 
  -2  14   4      832.14      894.66     46.78 o 
  -1  14   4     1174.84     1292.10     66.65 o 
   0  14   4      342.24      353.14     45.13 o 
   1  14   4       40.24       43.88     20.29 o 
  -4  15   4      395.72      412.35     39.33 o 
  -3  15   4      281.47      300.98     21.94 o 
  -2  15   4       88.96      117.58     14.49 o 
  -1  15   4       64.21       83.21     22.36 o 
   0 -15   5       60.18       59.94      9.84 o 
   1 -15   5      213.01      209.07     16.97 o 
   2 -15   5      664.93      668.61     57.13 o 
  -3 -14   5      801.66      756.19     38.21 o 
  -2 -14   5      125.37      114.50     12.16 o 
  -1 -14   5      333.22      269.03     19.24 o 
   0 -14   5     1240.48     1013.15     82.80 o 
   1 -14   5      421.68      458.30     38.09 o 
   2 -14   5        1.37       11.18      6.62 o 
   3 -14   5       51.12       49.27     10.35 o 
   4 -14   5      138.70      167.31     14.49 o 
  -4 -13   5       52.77       75.15     10.88 o 
  -3 -13   5      155.71      162.51     12.24 o 
  -2 -13   5      510.10      541.02     22.85 o 
  -1 -13   5      438.86      443.74     18.33 o 
   0 -13   5       87.30       89.88     10.74 o 
   1 -13   5       14.89        9.49      5.18 o 
   2 -13   5       88.02       85.28     17.80 o 
   3 -13   5      371.85      356.04     23.60 o 
   4 -13   5      300.09      336.59     18.42 o 
   5 -13   5       84.37       74.05     12.72 o 
  -5 -12   5       10.66       21.41     14.41 o 
  -4 -12   5      100.18       96.57      9.39 o 
  -3 -12   5      353.39      362.46     13.72 o 
  -2 -12   5      515.23      496.58     30.39 o 
  -1 -12   5      599.67      559.13     30.01 o 
   0 -12   5       17.51       18.41      3.63 o 
   1 -12   5     1362.21     1278.42     87.35 o 
   2 -12   5     2171.21     2201.25     96.46 o 
   3 -12   5      439.65      431.80     44.71 o 
   4 -12   5      321.73      288.56     39.74 o 
   5 -12   5      789.08      824.93     36.59 o 
   6 -12   5      492.58      499.28     28.68 o 
  -6 -11   5        8.86       10.76      4.67 o 
  -5 -11   5      205.19      238.69     16.25 o 
  -4 -11   5      900.35      963.00     38.16 o 
  -3 -11   5      893.47      947.75     64.72 o 
  -2 -11   5       37.43       52.79      7.95 o 
  -1 -11   5     1678.25     1766.86     56.87 o 
   0 -11   5     3125.82     2967.08    112.72 o 
   1 -11   5      665.38      562.38     34.78 o 
   2 -11   5      745.45      772.12     36.43 o 
   3 -11   5     2553.54     2589.59    116.33 o 
   4 -11   5      339.48      350.66     25.67 o 
   5 -11   5        0.70       -1.44      5.70 o 
   6 -11   5       35.13       38.19     10.39 o 
   7 -11   5       86.58       87.27     12.44 o 
  -7 -10   5      141.34      130.99     15.77 o 
  -6 -10   5      786.46      726.43     53.80 o 
  -5 -10   5      517.90      536.13     17.60 o 
  -4 -10   5       39.13       41.11      5.34 o 
  -3 -10   5     2212.50     2158.95     77.56 o 
  -2 -10   5     2020.00     1849.89     79.99 o 
  -1 -10   5      138.20      146.64      8.80 o 
   0 -10   5      339.47      311.22     11.44 o 
   1 -10   5     1033.35      998.34     37.72 o 
   2 -10   5      686.05      685.59     44.30 o 
   3 -10   5      257.18      262.89     28.57 o 
   4 -10   5        5.58        0.41      8.69 o 
   5 -10   5       22.02       30.43     11.71 o 
   6 -10   5      266.07      293.39     19.32 o 
   7 -10   5      188.21      225.40     18.29 o 
  -7  -9   5      200.55      183.18     22.20 o 
  -6  -9   5       19.75       24.78      6.75 o 
  -5  -9   5      555.71      602.07     26.27 o 
  -4  -9   5      627.95      663.50     23.87 o 
  -3  -9   5      731.03      766.52     25.81 o 
  -2  -9   5       52.52       60.74      4.06 o 
  -1  -9   5      678.92      660.37     19.21 o 
   0  -9   5     1753.53     1644.62     31.61 o 
   1  -9   5      902.45      884.60     18.67 o 
   2  -9   5      480.54      488.52     23.18 o 
   3  -9   5      159.08      158.98     13.66 o 
   4  -9   5     2199.32     2214.50     98.53 o 
   5  -9   5     1259.72     1259.08     52.16 o 
   6  -9   5      268.62      259.55     30.43 o 
   7  -9   5      294.19      294.27     23.39 o 
   8  -9   5      493.69      492.24     32.43 o 
  -8  -8   5        0.33        1.23      5.44 o 
  -7  -8   5       82.81       67.63      6.52 o 
  -6  -8   5      544.11      573.47     24.43 o 
  -5  -8   5      702.78      718.83     19.70 o 
  -4  -8   5      354.58      364.28     16.21 o 
  -3  -8   5      646.37      572.96     17.55 o 
  -2  -8   5     4768.76     4565.32    134.05 o 
  -1  -8   5     4590.84     4517.96    107.14 o 
   0  -8   5      746.48      614.40     14.36 o 
   1  -8   5     1408.51     1427.95     28.87 o 
   2  -8   5     3382.52     3622.94    172.23 o 
   3  -8   5     3484.50     3561.25    146.14 o 
   4  -8   5      116.70      119.65     13.25 o 
   5  -8   5      529.43      515.97     34.39 o 
   6  -8   5      661.62      750.88     32.35 o 
   7  -8   5      218.14      222.29     17.26 o 
   8  -8   5        0.92       -1.27      6.83 o 
  -8  -7   5      116.38      133.54     12.98 o 
  -7  -7   5      681.55      681.16     34.81 o 
  -6  -7   5     1029.96     1020.04     37.02 o 
  -5  -7   5       13.89       22.04      4.02 o 
  -4  -7   5     3961.24     4121.28    107.66 o 
  -3  -7   5     7540.02     7376.43    226.16 o 
  -2  -7   5     2158.42     1991.88     54.13 o 
  -1  -7   5     1569.00     1404.84     23.87 o 
   0  -7   5     8359.08     8381.06    219.65 o 
   1  -7   5     1971.19     1903.46     32.90 o 
   2  -7   5       48.97       45.13      6.62 o 
   3  -7   5      302.32      292.29     16.56 o 
   4  -7   5      126.49      146.56     13.25 o 
   5  -7   5      221.94      220.71     12.59 o 
   6  -7   5     1027.50      997.58     45.80 o 
   7  -7   5        8.33       -0.02      5.96 o 
   8  -7   5       21.79       36.97      9.35 o 
  -9  -6   5      270.48      278.15     18.75 o 
  -8  -6   5      314.78      348.99     28.78 o 
  -7  -6   5        0.78       -0.73      5.64 o 
  -6  -6   5     1895.59     1896.49     58.06 o 
  -5  -6   5     3525.06     3517.60     86.39 o 
  -4  -6   5      438.72      463.16     12.22 o 
  -3  -6   5      660.74      580.41     19.13 o 
  -2  -6   5     1558.45     1530.52     33.78 o 
  -1  -6   5     2432.85     2387.16     43.04 o 
   0  -6   5     1739.07     1475.52     28.19 o 
   1  -6   5      266.56      274.99      8.47 o 
   2  -6   5      341.88      423.94     26.50 o 
   3  -6   5      203.52      198.31     12.42 o 
   4  -6   5     1758.27     1811.26     71.62 o 
   5  -6   5     1149.49     1164.43     44.49 o 
   6  -6   5      261.43      261.42     16.69 o 
   7  -6   5      926.48      936.87     47.02 o 
   8  -6   5      186.87      212.09     21.15 o 
  -9  -5   5        0.48       -1.29      6.82 o 
  -8  -5   5      105.65      120.28     10.12 o 
  -7  -5   5      383.34      408.53     17.32 o 
  -6  -5   5      306.13      326.05     20.53 o 
  -5  -5   5       82.58       70.11     13.79 o 
  -4  -5   5      101.93      102.34      9.10 o 
  -3  -5   5      534.50      466.27     13.85 o 
  -2  -5   5     7704.70     7802.84    255.36 o 
  -1  -5   5     3094.61     3192.54     70.23 o 
   0  -5   5      499.85      571.79     24.22 o 
   1  -5   5    10372.80    10424.98    284.69 o 
   2  -5   5     7767.65     8221.27    375.09 o 
   3  -5   5      264.19      304.71     15.73 o 
   4  -5   5      657.36      655.37     29.39 o 
   5  -5   5     2776.73     2888.02     87.38 o 
   6  -5   5     1154.42     1158.76     46.44 o 
   7  -5   5       23.49        3.02      6.27 o 
   8  -5   5      104.86      112.61     16.15 o 
  -9  -4   5       45.29       64.29      8.32 o 
  -8  -4   5      270.58      344.25     15.19 o 
  -7  -4   5      124.30      157.82      9.28 o 
  -6  -4   5       15.22        5.54      5.52 o 
  -5  -4   5      969.15      879.17     28.79 o 
  -4  -4   5     9858.35    10021.30    358.90 o 
  -3  -4   5     4524.00     4912.95    146.52 o 
  -2  -4   5     2148.16     2137.76     63.34 o 
  -1  -4   5    23122.93    25278.93   1248.72 o 
   0  -4   5    17852.82    20006.49    880.41 o 
   1  -4   5     1191.91     1199.61     41.61 o 
   2  -4   5     4300.71     5114.59    194.17 o 
   3  -4   5     5958.24     6212.94    260.82 o 
   4  -4   5     1591.56     1659.95     50.30 o 
   5  -4   5      231.55      243.29     13.79 o 
   6  -4   5      192.12      186.37     14.01 o 
   7  -4   5      246.30      250.55     20.49 o 
   8  -4   5      182.21      214.06     16.56 o 
   9  -4   5       65.54       45.33     11.81 o 
 -10  -3   5      202.04      227.49     16.83 o 
  -9  -3   5      173.61      164.79     13.21 o 
  -8  -3   5        4.03       15.18      5.16 o 
  -7  -3   5     1683.00     1790.77     85.28 o 
  -6  -3   5     3526.49     3223.36    164.77 o 
  -5  -3   5     1971.54     1688.21     42.71 o 
  -4  -3   5       49.84       51.37      4.39 o 
  -3  -3   5     9074.73     9472.03    335.34 o 
  -2  -3   5    12875.90    13895.24    657.64 o 
  -1  -3   5     2656.01     2220.65     46.26 o 
   0  -3   5     2408.74     2723.00    102.26 o 
   1  -3   5     4165.43     3712.73    133.10 o 
   2  -3   5     3318.36     3186.02     60.85 o 
   3  -3   5      407.03      375.50     14.49 o 
   4  -3   5       10.03       19.42      4.31 o 
   5  -3   5       24.98       30.67      7.87 o 
   6  -3   5      424.98      409.84     28.79 o 
   7  -3   5      699.03      661.49     68.23 o 
   8  -3   5       90.01       90.34     11.54 o 
   9  -3   5       18.35       16.97      7.76 o 
 -10  -2   5       21.28       17.14      8.52 o 
  -9  -2   5      661.93      691.60     40.39 o 
  -8  -2   5     1460.99     1451.37     69.97 o 
  -7  -2   5      778.29      850.98     34.61 o 
  -6  -2   5      389.20      303.50     15.29 o 
  -5  -2   5     1420.05     1449.58     50.09 o 
  -4  -2   5     2845.56     2606.23    113.23 o 
  -3  -2   5     2621.46     2448.15     92.12 o 
  -2  -2   5      606.66      799.00     30.43 o 
  -1  -2   5      402.97      394.34     15.53 o 
   0  -2   5     3995.07     4074.24     88.10 o 
   1  -2   5    11982.95    12762.20    456.76 o 
   2  -2   5     1982.83     1927.18     34.20 o 
   3  -2   5      206.84      265.92      7.48 o 
   4  -2   5     3361.70     3492.70     99.50 o 
   5  -2   5     4917.79     5011.79    127.85 o 
   6  -2   5      137.92      147.57     16.83 o 
   7  -2   5      205.10      183.26     23.29 o 
   8  -2   5      500.50      409.43     56.21 o 
   9  -2   5      187.53      189.26     21.11 o 
 -10  -1   5      313.27      339.95     26.14 o 
  -9  -1   5       70.19       88.50      9.76 o 
  -8  -1   5      163.65      122.46     13.23 o 
  -7  -1   5      100.86      117.97     11.16 o 
  -6  -1   5      652.29      470.21     25.25 o 
  -5  -1   5      525.51      382.29     11.85 o 
  -4  -1   5     2592.05     2232.20    112.40 o 
  -3  -1   5      520.14      488.06     16.77 o 
  -2  -1   5     4609.24     4048.65    101.03 o 
  -1  -1   5    35845.25    40430.83   3501.58 o 
   0  -1   5       38.73       37.45      2.50 o 
   1  -1   5     5214.70     5692.65    139.64 o 
   2  -1   5     5631.87     5475.51    141.20 o 
   3  -1   5     3628.50     3568.42     68.47 o 
   4  -1   5      404.63      419.83      7.38 o 
   5  -1   5      505.46      475.55     23.68 o 
   6  -1   5     1005.82     1052.19     91.91 o 
   7  -1   5       86.61      102.92     11.18 o 
   8  -1   5       43.01       35.79     10.20 o 
   9  -1   5        0.25       -5.05      5.77 o 
 -10   0   5       57.77       86.88      9.76 o 
  -9   0   5       54.03       65.19     11.27 o 
  -8   0   5      290.24      309.68     46.78 o 
  -7   0   5     3418.06     3532.21    210.52 o 
  -6   0   5      219.22      228.14     10.97 o 
  -5   0   5       22.08       23.70      4.10 o 
  -4   0   5     7301.21     6635.16    377.78 o 
  -3   0   5    17472.63    19059.24   1137.27 o 
  -2   0   5     4001.94     3951.01     90.67 o 
  -1   0   5       44.78       59.43      2.48 o 
   0   0   5    19842.71    22499.75    999.57 o 
   1   0   5     5274.55     5203.74    106.13 o 
   2   0   5     1337.46     1340.33     35.40 o 
   3   0   5       48.55       56.49      3.88 o 
   4   0   5      863.54      902.31     22.89 o 
   5   0   5     1051.72     1052.20     40.78 o 
   6   0   5      328.19      313.56     21.53 o 
   7   0   5       53.01       60.27      5.75 o 
   8   0   5        5.76       12.57      7.25 o 
 -10   1   5      134.11      145.29     25.45 o 
  -9   1   5      968.23      975.00     48.25 o 
  -8   1   5      520.33      468.05     21.50 o 
  -7   1   5      390.06      417.47     39.74 o 
  -6   1   5     2961.72     2658.89     81.97 o 
  -5   1   5     6558.99     5914.95    184.74 o 
  -4   1   5     1628.69     1287.55     72.66 o 
  -3   1   5     2045.88     1879.95     47.40 o 
  -2   1   5      628.60      433.46     11.18 o 
  -1   1   5     3895.82     4142.27     88.32 o 
   0   1   5     1062.74      952.94     12.59 o 
   1   1   5      248.85      257.89      7.04 o 
   2   1   5      603.41      519.40     10.54 o 
   3   1   5     2685.32     2589.83     42.34 o 
   4   1   5     1658.82     1636.19     30.86 o 
   5   1   5      682.30      714.24     25.88 o 
   6   1   5      132.03      142.33      9.11 o 
   7   1   5      689.09      641.00     94.60 o 
   8   1   5      626.55      543.32     42.02 o 
 -10   2   5      124.39      162.21     15.80 o 
  -9   2   5        1.67       -0.09      9.32 o 
  -8   2   5      719.59      740.32     42.85 o 
  -7   2   5     1830.53     1890.26     77.70 o 
  -6   2   5      884.90      810.85     27.26 o 
  -5   2   5     1034.98     1017.30     27.39 o 
  -4   2   5      372.37      372.67     41.19 o 
  -3   2   5     2863.45     2357.44     46.09 o 
  -2   2   5     7985.74     6590.70    234.33 o 
  -1   2   5    10394.13    12467.11    412.12 o 
   0   2   5      381.13      284.14      8.49 o 
   1   2   5    15632.44    19775.91    858.74 o 
   2   2   5    18609.44    22284.38    743.16 o 
   3   2   5      156.53      162.04      8.53 o 
   4   2   5      850.83      906.46     24.11 o 
   5   2   5     3077.80     3079.42     94.96 o 
   6   2   5     1160.56     1231.20     84.25 o 
   7   2   5        0.76        1.63      5.80 o 
   8   2   5       17.22       13.16      5.96 o 
 -10   3   5       26.01       43.26     15.52 o 
  -9   3   5      266.65      267.81     17.56 o 
  -8   3   5      475.54      452.15     20.20 o 
  -7   3   5      942.47      934.94     39.95 o 
  -6   3   5      214.43      186.90     11.40 o 
  -5   3   5     1154.11      910.47     54.65 o 
  -4   3   5    10466.90     9207.52    300.78 o 
  -3   3   5     4951.70     4634.99    161.67 o 
  -2   3   5     1555.34     1753.62     99.77 o 
  -1   3   5    16598.47    19249.11   1380.70 o 
   0   3   5    20093.99    23807.52    892.51 o 
   1   3   5      735.97      756.90     14.81 o 
   2   3   5     3278.97     3616.39     58.83 o 
   3   3   5     4347.54     4459.22    114.13 o 
   4   3   5      601.38      601.45     16.86 o 
   5   3   5        3.07       15.93      2.98 o 
   6   3   5        0.73        3.83      3.36 o 
   7   3   5       16.48       11.39      6.00 o 
   8   3   5      174.34      166.76     14.06 o 
 -10   4   5      161.67      226.84     18.14 o 
  -9   4   5      659.03      687.86     31.91 o 
  -8   4   5       61.92       59.35     11.80 o 
  -7   4   5     1823.49     1728.08     52.10 o 
  -6   4   5     6176.89     5866.36    200.87 o 
  -5   4   5     3151.82     3131.66     78.88 o 
  -4   4   5      652.61      686.47     43.88 o 
  -3   4   5    22733.16    23281.96   1113.86 o 
  -2   4   5    16434.17    17228.16    693.25 o 
  -1   4   5       19.64       42.11     17.60 o 
   0   4   5      114.65      161.88     12.42 o 
   1   4   5      887.88      835.76     68.52 o 
   2   4   5     1478.73     1393.08     19.18 o 
   3   4   5      770.49      757.62     11.84 o 
   4   4   5      153.24      153.90      8.83 o 
   5   4   5       27.16       27.75      3.51 o 
   6   4   5      198.91      213.49     25.46 o 
   7   4   5      645.31      610.01     28.08 o 
   8   4   5       74.71       65.34     10.39 o 
 -10   5   5        1.00        8.16      8.46 o 
  -9   5   5      291.08      317.32     23.17 o 
  -8   5   5     1294.16     1254.13     50.37 o 
  -7   5   5      149.05      138.33     13.66 o 
  -6   5   5       54.03       53.26      9.65 o 
  -5   5   5      744.00      687.14     19.60 o 
  -4   5   5     2167.92     2061.52     43.17 o 
  -3   5   5     1033.68      905.22     17.67 o 
  -2   5   5      987.24      774.15     10.97 o 
  -1   5   5       17.53       51.64      1.44 o 
   0   5   5      668.10      521.64     25.25 o 
   1   5   5     1917.43     2095.68     82.80 o 
   2   5   5     2070.88     1971.54     46.77 o 
   3   5   5       33.27       28.44      3.73 o 
   4   5   5     2061.33     1780.30     95.82 o 
   5   5   5     1622.29     1470.42     83.36 o 
   6   5   5      228.69      234.52     14.31 o 
   7   5   5      123.26       97.24     11.02 o 
 -10   6   5      139.34      131.16     16.93 o 
  -9   6   5      120.43      148.51     15.42 o 
  -8   6   5       89.21       97.28      9.94 o 
  -7   6   5       19.30       22.73      5.84 o 
  -6   6   5     1143.34     1056.98     47.20 o 
  -5   6   5     3780.62     3568.37    100.59 o 
  -4   6   5     2442.88     2283.58     54.03 o 
  -3   6   5       21.41       37.78      9.52 o 
  -2   6   5     4610.48     4646.33    114.16 o 
  -1   6   5     8641.25    10008.62    425.87 o 
   0   6   5     2520.36     2480.29    101.84 o 
   1   6   5      689.92      714.57     26.08 o 
   2   6   5     5888.48     5940.73    198.80 o 
   3   6   5     5009.08     4705.35    138.46 o 
   4   6   5      339.46      301.53     19.90 o 
   5   6   5      403.88      367.83     36.16 o 
   6   6   5      630.24      527.35     72.24 o 
   7   6   5      161.64       49.63     45.75 o 
 -10   7   5      107.07      114.26     19.46 o 
  -9   7   5       50.27       29.13      7.46 o 
  -8   7   5      245.80      216.34     19.04 o 
  -7   7   5     1473.07     1416.24    106.19 o 
  -6   7   5     2497.10     2408.38    133.31 o 
  -5   7   5       71.81       74.44     10.14 o 
  -4   7   5     4631.43     4229.70    114.47 o 
  -3   7   5     4061.95     4068.82    134.14 o 
  -2   7   5     1235.55     1225.86     24.36 o 
  -1   7   5     1332.52     1314.27     54.40 o 
   0   7   5     4747.34     5106.72    205.76 o 
   1   7   5     3320.07     3545.52    165.19 o 
   2   7   5      402.58      418.72     14.49 o 
   3   7   5        7.47       15.64      6.62 o 
   4   7   5      271.07      229.70     14.18 o 
   5   7   5      484.29      531.11     36.43 o 
   6   7   5      154.19      152.77     28.57 o 
 -10   8   5      217.42      237.64     27.74 o 
  -9   8   5      940.53      902.53     84.04 o 
  -8   8   5      736.93      768.80     45.54 o 
  -7   8   5      321.84      326.65     22.36 o 
  -6   8   5     1961.65     1875.85     98.53 o 
  -5   8   5     3231.01     3076.04    138.69 o 
  -4   8   5      447.39      386.26     20.70 o 
  -3   8   5       31.24       40.00      6.83 o 
  -2   8   5      835.13      825.47     22.65 o 
  -1   8   5     3179.39     3332.31    147.80 o 
   0   8   5     2618.77     2797.83    104.33 o 
   1   8   5     1319.87     1392.71     53.82 o 
   2   8   5       34.98       49.99      7.14 o 
   3   8   5     1070.99     1062.37     39.90 o 
   4   8   5     1327.55     1292.29     45.21 o 
   5   8   5      150.10      144.16     13.09 o 
   6   8   5       59.98       53.41     12.83 o 
  -9   9   5       30.50       31.05     19.04 o 
  -8   9   5      332.31      327.89     25.25 o 
  -7   9   5       63.42       77.42     17.80 o 
  -6   9   5      297.95      289.80     26.50 o 
  -5   9   5     1316.83     1210.13     43.47 o 
  -4   9   5      112.10      114.92      7.66 o 
  -3   9   5     1451.90     1482.76     38.88 o 
  -2   9   5     2493.85     2763.84     54.07 o 
  -1   9   5     1352.88     1596.39     58.79 o 
   0   9   5        2.00        3.31      8.28 o 
   1   9   5     1935.50     1990.94    113.02 o 
   2   9   5     2331.58     2484.73     77.28 o 
   3   9   5       70.97       97.92      9.66 o 
   4   9   5      391.10      375.21     24.38 o 
   5   9   5      399.90      409.03     33.12 o 
  -9  10   5       61.57       78.66     14.90 o 
  -8  10   5      221.41      235.57     20.70 o 
  -7  10   5      649.03      651.64     50.51 o 
  -6  10   5      306.09      296.66     11.32 o 
  -5  10   5     1781.18     1775.30     53.41 o 
  -4  10   5     3853.01     3867.24    101.67 o 
  -3  10   5     1217.86     1237.58     32.07 o 
  -2  10   5      182.19      202.91      5.03 o 
  -1  10   5     2467.45     2707.99    110.12 o 
   0  10   5     1998.37     2188.00     89.84 o 
   1  10   5      471.53      479.83     28.15 o 
   2  10   5      587.62      638.39     36.85 o 
   3  10   5      648.82      638.65     26.93 o 
   4  10   5      151.83      173.39     16.78 o 
   5  10   5       78.18       66.74     14.21 o 
  -8  11   5       14.75        1.24      6.62 o 
  -7  11   5      411.54      405.33     24.01 o 
  -6  11   5     1534.14     1460.04     40.74 o 
  -5  11   5      655.04      651.72     15.73 o 
  -4  11   5      406.86      400.69     10.12 o 
  -3  11   5     1712.94     1722.21     53.37 o 
  -2  11   5     1747.98     1747.29     61.13 o 
  -1  11   5       30.17       32.71     12.83 o 
   0  11   5      277.69      284.42     31.05 o 
   1  11   5      328.53      308.85     36.02 o 
   2  11   5      276.75      301.81     38.09 o 
   3  11   5      200.07      240.54     36.85 o 
   4  11   5      216.80      194.69     20.49 o 
  -8  12   5      245.31      257.92     22.77 o 
  -7  12   5      224.81      191.56     35.40 o 
  -6  12   5       20.69       16.14      3.71 o 
  -5  12   5      348.67      368.08     10.15 o 
  -4  12   5      537.19      578.87     21.35 o 
  -3  12   5      610.23      578.18     25.43 o 
  -2  12   5      228.15      188.79      8.69 o 
  -1  12   5        7.90        7.87      6.21 o 
   0  12   5      418.31      483.56     29.39 o 
   1  12   5     1349.58     1389.39     70.79 o 
   2  12   5      766.22      760.52     48.02 o 
   3  12   5        0.70       -9.52      9.52 o 
  -7  13   5        0.03       14.08      8.49 o 
  -6  13   5      224.55      236.67     17.71 o 
  -5  13   5      746.88      723.62     28.49 o 
  -4  13   5      723.81      702.25     29.10 o 
  -3  13   5       40.15       40.16      8.69 o 
  -2  13   5      908.74      974.98     49.68 o 
  -1  13   5     2170.44     2373.89    115.92 o 
   0  13   5      488.61      556.01     37.26 o 
   1  13   5      164.26      152.35     33.95 o 
   2  13   5      640.40      620.18     69.55 o 
  -6  14   5      600.76      579.51     30.54 o 
  -5  14   5        0.18        1.43      4.53 o 
  -2  14   5      409.57      450.85     30.64 o 
  -1  14   5      143.09      163.12     32.29 o 
   0  14   5      607.30      633.01     41.81 o 
  -2 -14   6      767.87      697.30     50.91 o 
  -1 -14   6      459.30      414.89     25.09 o 
   0 -14   6       19.50       14.79      5.39 o 
   1 -14   6      165.20      131.24     22.36 o 
   2 -14   6      368.50      367.22     25.25 o 
   3 -14   6      197.40      199.14     19.87 o 
   4 -14   6       40.77       55.22      9.35 o 
  -4 -13   6      443.66      480.77     27.74 o 
  -3 -13   6      250.78      301.94     15.88 o 
  -2 -13   6        3.67        4.91      3.11 o 
  -1 -13   6       53.31       42.36      5.69 o 
   0 -13   6      195.68      205.19     10.87 o 
   1 -13   6      219.73      213.29     31.26 o 
   2 -13   6      208.13      211.56     28.57 o 
   3 -13   6       12.73       29.39     15.73 o 
   4 -13   6      103.07      105.98     26.91 o 
   5 -13   6      468.20      466.07     32.35 o 
  -5 -12   6      151.59      135.42     14.36 o 
  -4 -12   6      213.18      212.61     11.31 o 
  -3 -12   6       17.86       17.39      4.41 o 
  -2 -12   6      101.72       78.27      6.24 o 
  -1 -12   6      525.31      491.77     30.46 o 
   0 -12   6     1270.25     1179.49     59.72 o 
   1 -12   6      239.99      187.94     12.42 o 
   2 -12   6      362.41      426.01     26.91 o 
   3 -12   6     1490.06     1573.62     77.83 o 
   4 -12   6      572.30      576.71     38.92 o 
   5 -12   6       10.38       14.49      8.63 o 
   6 -12   6      324.57      320.05     37.32 o 
  -6 -11   6      329.68      353.00     18.66 o 
  -5 -11   6       52.39       59.43     10.41 o 
  -4 -11   6      249.67      293.55     17.86 o 
  -3 -11   6     1585.37     1623.71     85.19 o 
  -2 -11   6      698.38      746.18     44.37 o 
  -1 -11   6       86.61       74.01      5.93 o 
   0 -11   6      693.62      741.25     31.57 o 
   1 -11   6     3136.16     2846.35    109.76 o 
   2 -11   6     1204.60     1247.39     82.39 o 
   3 -11   6       14.44       21.53     14.49 o 
   4 -11   6      723.89      756.80     66.65 o 
   5 -11   6      473.80      501.33     39.95 o 
   6 -11   6       91.58       91.86     14.73 o 
  -7 -10   6      109.58       78.00      8.56 o 
  -6 -10   6      157.10      148.70     11.05 o 
  -5 -10   6      960.71      939.10     57.25 o 
  -4 -10   6     1265.20     1264.51     60.17 o 
  -3 -10   6      217.22      228.74     11.75 o 
  -2 -10   6      429.40      464.70     15.42 o 
  -1 -10   6     1892.55     1789.91     60.46 o 
   0 -10   6     2330.85     2128.46     48.77 o 
   1 -10   6      244.63      200.53      7.65 o 
   2 -10   6       70.12       56.30      9.11 o 
   3 -10   6      544.16      577.12     31.46 o 
   4 -10   6      289.81      305.53     23.18 o 
   5 -10   6      391.18      404.21     23.60 o 
   6 -10   6       68.25       56.32     16.83 o 
   7 -10   6       62.77       54.08     13.85 o 
  -7  -9   6      459.05      408.64     54.84 o 
  -6  -9   6      722.55      729.83     23.51 o 
  -5  -9   6      149.45      152.47      9.73 o 
  -4  -9   6       35.42       41.38      6.06 o 
  -3  -9   6     1043.63     1046.64     40.11 o 
  -2  -9   6     1076.87     1102.32     43.85 o 
  -1  -9   6     1179.02     1058.62     28.78 o 
   0  -9   6       73.50       82.56      7.57 o 
   1  -9   6      377.88      321.72     10.55 o 
   2  -9   6     1637.33     1753.72     95.63 o 
   3  -9   6     2548.98     2675.70    115.51 o 
   4  -9   6       31.70       38.92     18.22 o 
   5  -9   6      521.01      572.89     27.23 o 
   6  -9   6     1160.39     1151.45     57.74 o 
   7  -9   6      168.66      191.80     21.67 o 
  -8  -8   6      179.76      179.37     23.98 o 
  -7  -8   6      315.34      312.52     30.26 o 
  -6  -8   6      121.19      148.52     10.32 o 
  -5  -8   6       39.18       44.51      5.71 o 
  -4  -8   6      943.65      960.37     30.47 o 
  -3  -8   6     3811.69     3660.42    161.84 o 
  -2  -8   6      983.75     1000.32     24.18 o 
  -1  -8   6      868.35      820.29     17.97 o 
   0  -8   6     5716.04     5430.21    129.61 o 
   1  -8   6     3449.63     3180.60     82.99 o 
   2  -8   6       31.17       52.99      8.69 o 
   3  -8   6     1543.08     1570.31     66.24 o 
   4  -8   6     2138.03     2277.84    102.67 o 
   5  -8   6      425.21      483.44     22.83 o 
   6  -8   6       52.60       50.90     11.08 o 
   7  -8   6      226.72      222.69     23.39 o 
   8  -8   6       25.10       40.07     10.07 o 
  -8  -7   6       82.09       68.95      8.34 o 
  -7  -7   6      100.24      127.98     10.85 o 
  -6  -7   6     1108.76     1182.22     36.81 o 
  -5  -7   6     1332.45     1297.73     35.27 o 
  -4  -7   6      106.15       91.70      7.92 o 
  -3  -7   6     1615.61     1597.15     67.64 o 
  -2  -7   6     6014.41     5870.27    148.63 o 
  -1  -7   6     2326.83     2094.35     40.88 o 
   0  -7   6      309.25      301.79     12.39 o 
   1  -7   6     2874.20     2761.32     51.46 o 
   2  -7   6      642.00      717.47     42.64 o 
   3  -7   6      517.30      540.27     39.33 o 
   4  -7   6     1038.93     1102.08     72.86 o 
   5  -7   6       52.49       48.44      8.95 o 
   6  -7   6      654.39      654.90     29.56 o 
   7  -7   6      128.54      148.65     13.88 o 
   8  -7   6      141.29      121.19     14.56 o 
  -9  -6   6      140.77      127.93     12.39 o 
  -8  -6   6      496.44      524.88     34.27 o 
  -7  -6   6      367.54      449.14     23.45 o 
  -6  -6   6       19.92        9.87      3.97 o 
  -5  -6   6      482.34      449.03     18.08 o 
  -4  -6   6     1526.18     1510.75     35.66 o 
  -3  -6   6     2798.33     2799.78     85.80 o 
  -2  -6   6      764.23      732.78     54.45 o 
  -1  -6   6        4.37       12.28      3.48 o 
   0  -6   6     1843.37     1727.00     32.21 o 
   1  -6   6     2802.22     2688.48     45.72 o 
   2  -6   6     3060.00     3282.63    120.89 o 
   3  -6   6      720.95      754.31     32.29 o 
   4  -6   6     1421.18     1504.49     65.00 o 
   5  -6   6     1899.15     1982.27     85.88 o 
   6  -6   6      451.47      479.19     23.10 o 
   7  -6   6        1.22       10.36      7.96 o 
   8  -6   6       87.67       93.57     21.32 o 
  -9  -5   6      119.64      108.37     16.51 o 
  -8  -5   6       10.49       14.38      4.99 o 
  -7  -5   6      123.41      146.81     11.80 o 
  -6  -5   6      286.88      290.39     11.44 o 
  -5  -5   6     1116.14     1096.88     36.22 o 
  -4  -5   6     3500.82     3457.43     93.09 o 
  -3  -5   6      582.09      589.04     17.84 o 
  -2  -5   6      387.97      300.43     18.22 o 
  -1  -5   6     4108.53     4066.98     99.08 o 
   0  -5   6    10501.88    10839.22    387.96 o 
   1  -5   6      935.69      868.93     29.39 o 
   2  -5   6     1768.18     2005.02     68.72 o 
   3  -5   6     5435.69     5463.18    273.24 o 
   4  -5   6     2898.97     2902.57    152.35 o 
   5  -5   6        3.36        8.80      4.53 o 
   6  -5   6      304.34      331.74     20.98 o 
   7  -5   6      535.60      568.55     31.80 o 
   8  -5   6      222.66      197.26     19.88 o 
  -9  -4   6       35.56       54.81     10.27 o 
  -8  -4   6       66.03       74.56     10.64 o 
  -7  -4   6      909.99     1022.73     32.66 o 
  -6  -4   6     2265.99     2239.69    120.47 o 
  -5  -4   6     2998.04     3224.08    121.10 o 
  -4  -4   6       97.39       80.34      6.00 o 
  -3  -4   6     7410.17     7834.17    246.85 o 
  -2  -4   6    16574.13    16808.71    724.06 o 
  -1  -4   6     1100.61     1050.21     30.02 o 
   0  -4   6     8784.59     9097.72    299.33 o 
   1  -4   6    10521.89    10338.09    388.96 o 
   2  -4   6     2291.49     2420.26     53.41 o 
   3  -4   6      514.68      584.57     23.18 o 
   4  -4   6      452.18      466.58     21.53 o 
   5  -4   6      166.17      186.82     12.16 o 
   6  -4   6      391.35      414.79     21.41 o 
   7  -4   6      172.49      214.66     26.91 o 
   8  -4   6        5.03        2.90      5.66 o 
 -10  -3   6        7.12       11.76      6.85 o 
  -9  -3   6      307.71      333.11     22.47 o 
  -8  -3   6     1273.32     1194.42     46.33 o 
  -7  -3   6      471.12      451.65     23.86 o 
  -6  -3   6      193.22      213.81     17.80 o 
  -5  -3   6     2623.93     2469.53    104.33 o 
  -4  -3   6     7031.26     6453.64    206.76 o 
  -3  -3   6      111.95      140.17      7.27 o 
  -2  -3   6     3958.39     4425.44    134.34 o 
  -1  -3   6     6286.85     6540.02    177.96 o 
   0  -3   6     2503.91     2306.63     55.29 o 
   1  -3   6      306.13      229.72      9.73 o 
   2  -3   6       10.02        7.67      1.51 o 
   3  -3   6      968.31      949.94     16.74 o 
   4  -3   6     1806.13     1800.63     93.77 o 
   5  -3   6     1259.19     1232.81     36.11 o 
   6  -3   6       25.59       14.08      4.95 o 
   7  -3   6      243.74      217.55     17.62 o 
   8  -3   6      463.84      440.75     51.96 o 
 -10  -2   6      235.44      291.62     25.82 o 
  -9  -2   6       55.50       81.21      8.89 o 
  -8  -2   6       13.54       20.12      6.71 o 
  -7  -2   6     1254.48     1259.87     81.97 o 
  -6  -2   6     1305.54     1382.52     86.11 o 
  -5  -2   6      344.96      379.32     14.70 o 
  -4  -2   6      468.71      569.88     30.02 o 
  -3  -2   6     3639.35     3465.07    166.64 o 
  -2  -2   6     8332.13     8348.22    308.43 o 
  -1  -2   6     6490.07     6753.75    195.27 o 
   0  -2   6      124.26      163.35      7.25 o 
   1  -2   6      324.66      350.77     10.76 o 
   2  -2   6     3908.95     3800.71     84.85 o 
   3  -2   6     4158.00     4330.07    196.65 o 
   4  -2   6      130.02      151.93     13.13 o 
   5  -2   6      798.16      807.97     39.54 o 
   6  -2   6      895.18     1027.23     42.02 o 
   7  -2   6      507.28      586.11     40.99 o 
   8  -2   6        2.06        8.11      7.56 o 
 -10  -1   6        2.83       12.02      7.76 o 
  -9  -1   6       77.37       86.28     12.71 o 
  -8  -1   6     1007.02      881.24     61.48 o 
  -7  -1   6      489.86      425.80     24.43 o 
  -6  -1   6       40.19       59.74      7.27 o 
  -5  -1   6      360.66      268.06     11.50 o 
  -4  -1   6     5228.65     4708.78    333.89 o 
  -3  -1   6     7129.62     6727.56    489.56 o 
  -2  -1   6     9634.39     9590.01    340.31 o 
  -1  -1   6     2906.02     2908.34     57.80 o 
   0  -1   6    15629.15    16054.01    630.33 o 
   1  -1   6     8748.02     8649.58    258.31 o 
   2  -1   6      461.26      594.14     16.15 o 
   3  -1   6     4702.87     4780.49    193.34 o 
   4  -1   6     4249.40     4661.66    113.56 o 
   5  -1   6     1506.81     1555.60     63.96 o 
   6  -1   6       31.06       38.87      3.79 o 
   7  -1   6      177.99      159.01     13.56 o 
   8  -1   6      173.59      190.82     25.75 o 
 -10   0   6      295.85      303.50     25.61 o 
  -9   0   6      675.57      750.32     48.02 o 
  -8   0   6       91.30       95.84     12.09 o 
  -7   0   6      311.67      306.00     24.43 o 
  -6   0   6     1595.35     1605.94     88.80 o 
  -5   0   6     6039.26     5698.70    314.85 o 
  -4   0   6     2607.51     2512.64    129.17 o 
  -3   0   6      191.15       68.01      6.25 o 
  -2   0   6     7586.70     7322.09    294.36 o 
  -1   0   6    15915.30    18038.84    743.14 o 
   0   0   6      398.13      531.09     11.71 o 
   1   0   6     1493.35     1566.91     24.28 o 
   2   0   6     3547.39     3748.13     82.69 o 
   3   0   6     1469.78     1527.03     33.62 o 
   4   0   6      144.16      143.41      5.42 o 
   5   0   6       33.80       47.41     11.37 o 
   6   0   6       95.76      114.59      6.69 o 
   7   0   6      192.21      205.25     11.20 o 
   8   0   6      223.92      230.02     26.78 o 
 -10   1   6      276.27      261.13     21.19 o 
  -9   1   6      187.94      176.36     14.68 o 
  -8   1   6     1239.42     1187.72     80.94 o 
  -7   1   6     1806.31     1609.57     90.67 o 
  -6   1   6      311.26      304.11     21.74 o 
  -5   1   6      237.73      172.61      9.09 o 
  -4   1   6     3033.93     2887.90    117.58 o 
  -3   1   6     4334.78     3637.31    200.17 o 
  -2   1   6     1305.10     1201.15     22.42 o 
  -1   1   6       52.71       50.55      5.38 o 
   0   1   6     4487.90     4846.89    113.84 o 
   1   1   6     9733.27    10982.73    295.30 o 
   2   1   6     5282.09     5670.74    151.71 o 
   3   1   6      358.04      391.02     17.32 o 
   4   1   6      565.69      547.36     11.47 o 
   5   1   6     3227.08     3074.02     96.63 o 
   6   1   6      726.25      713.18     40.27 o 
   7   1   6       13.25       12.78      3.72 o 
   8   1   6      130.01       89.63      7.68 o 
 -10   2   6      343.39      363.83     29.03 o 
  -9   2   6      439.88      461.52     38.27 o 
  -8   2   6       18.48        7.85      5.12 o 
  -7   2   6       94.59      115.94      9.35 o 
  -6   2   6       45.04       95.31     22.56 o 
  -5   2   6      287.67      209.15     35.81 o 
  -4   2   6     2510.60     2281.60     53.92 o 
  -3   2   6     3445.31     3307.96     71.81 o 
  -2   2   6      136.09      182.18      5.05 o 
  -1   2   6    15698.17    17641.15    705.91 o 
   0   2   6    19279.49    23155.25   1042.42 o 
   1   2   6     2826.77     3060.57     64.78 o 
   2   2   6     1939.15     2133.40     56.80 o 
   3   2   6     5550.25     5625.53    152.99 o 
   4   2   6     1111.53     1136.30     26.77 o 
   5   2   6       17.63       22.36      2.99 o 
   6   2   6      224.67      207.44      8.53 o 
   7   2   6      263.15      305.10     24.30 o 
   8   2   6      163.76      167.47     15.47 o 
 -10   3   6      137.43      141.55     14.92 o 
  -9   3   6       41.81       51.63      8.93 o 
  -8   3   6       24.21       25.67     11.39 o 
  -7   3   6     1229.57     1069.76     40.12 o 
  -6   3   6     3720.83     3529.38     99.38 o 
  -5   3   6     5400.22     5047.90    143.29 o 
  -4   3   6     1241.34     1090.55     22.81 o 
  -3   3   6    22205.06    21625.45    997.17 o 
  -2   3   6    11975.52    12578.33    439.64 o 
  -1   3   6      933.40      886.85     13.09 o 
   0   3   6     5047.81     5844.89    164.13 o 
   1   3   6     9073.67     9933.11    308.52 o 
   2   3   6     3825.12     4125.14    106.85 o 
   3   3   6      447.44      489.17     13.50 o 
   4   3   6     1639.33     1684.67     68.42 o 
   5   3   6      193.76      204.19      8.00 o 
   6   3   6      324.97      281.99      9.79 o 
   7   3   6      184.59      144.58      7.98 o 
 -10   4   6       50.31       62.14     13.21 o 
  -9   4   6      596.12      654.41     37.10 o 
  -8   4   6     1018.64     1010.99     36.74 o 
  -7   4   6      476.84      493.44     23.57 o 
  -6   4   6      355.65      384.34     32.91 o 
  -5   4   6     5491.20     5131.53    156.14 o 
  -4   4   6     4190.08     3751.78     96.79 o 
  -3   4   6        4.52       18.46      4.55 o 
  -2   4   6      815.58      712.60     43.68 o 
  -1   4   6     3286.61     2757.26    264.55 o 
   0   4   6     1795.09     1932.10     25.52 o 
   1   4   6      217.71      165.75      3.38 o 
   2   4   6       46.85       63.61      3.45 o 
   3   4   6      815.86      813.31     15.00 o 
   4   4   6      465.69      445.68     14.28 o 
   5   4   6     1127.75     1136.77     40.34 o 
   6   4   6      335.23      303.96     12.76 o 
   7   4   6      179.00      187.11      9.87 o 
 -10   5   6      309.29      328.65     40.37 o 
  -9   5   6      220.94      202.84     23.39 o 
  -8   5   6       54.91       47.97      7.32 o 
  -7   5   6     1236.17     1121.54     40.37 o 
  -6   5   6     1864.53     1685.23     71.83 o 
  -5   5   6      163.19      134.09      8.90 o 
  -4   5   6      171.80      169.84      6.71 o 
  -3   5   6      247.66      187.98     10.97 o 
  -2   5   6     4519.47     4450.23    176.57 o 
  -1   5   6     3932.18     4082.44     78.17 o 
   0   5   6      356.06      385.44     14.90 o 
   1   5   6     1107.65     1202.68     39.33 o 
   2   5   6     5614.45     5615.43    303.31 o 
   3   5   6     2696.82     2551.87    103.56 o 
   4   5   6      458.11      412.28     11.11 o 
   5   5   6      193.63      179.48      7.82 o 
   6   5   6      936.05      774.42     20.26 o 
   7   5   6      200.48      175.24     10.76 o 
 -10   6   6       17.94        7.87      7.83 o 
  -9   6   6       54.61       73.69      9.51 o 
  -8   6   6      167.14      170.08     21.32 o 
  -7   6   6      380.51      385.80     15.35 o 
  -6   6   6      747.98      667.02     42.85 o 
  -5   6   6      119.26      147.62     10.66 o 
  -4   6   6     3022.97     2516.52     60.01 o 
  -3   6   6     8895.52     8575.18    267.13 o 
  -2   6   6     4581.77     4876.55    119.65 o 
  -1   6   6     1930.50     2036.29     74.11 o 
   0   6   6     7794.10     8379.00    395.79 o 
   1   6   6     4920.87     5030.96    207.83 o 
   2   6   6      400.60      407.79     20.70 o 
   3   6   6      345.40      352.34     14.20 o 
   4   6   6     1085.58     1114.58     40.59 o 
   5   6   6      379.08      321.98     31.85 o 
   6   6   6        1.89        4.93      3.41 o 
 -10   7   6       98.66      108.04     12.87 o 
  -9   7   6      543.98      574.35     32.47 o 
  -8   7   6      657.56      616.44     32.71 o 
  -7   7   6       73.98       67.72     10.97 o 
  -6   7   6     3117.34     2744.70    158.77 o 
  -5   7   6     4208.02     3804.54    176.16 o 
  -4   7   6      576.74      498.99     16.15 o 
  -3   7   6      275.77      266.98     10.97 o 
  -2   7   6     4850.29     4766.69    204.93 o 
  -1   7   6     2701.31     2870.28    102.67 o 
   0   7   6      145.98      160.63     11.59 o 
   1   7   6      443.93      476.10     22.77 o 
   2   7   6      989.31      953.45     38.92 o 
   3   7   6      363.43      370.50     15.22 o 
   4   7   6      127.86      167.96     13.21 o 
   5   7   6        5.51       -6.75      8.43 o 
   6   7   6       84.53       85.70     22.77 o 
 -10   8   6      145.50      141.59     35.19 o 
  -9   8   6       63.73       58.37     13.25 o 
  -8   8   6      961.49      871.50     32.75 o 
  -7   8   6      616.50      604.71     33.53 o 
  -6   8   6      392.30      341.70     19.67 o 
  -5   8   6      107.93      110.00      6.87 o 
  -4   8   6      834.58      752.66     22.77 o 
  -3   8   6      965.48      878.61     32.91 o 
  -2   8   6     1873.64     1966.34     67.96 o 
  -1   8   6       83.37       97.70      9.52 o 
   0   8   6      898.89      961.31     56.30 o 
   1   8   6     3377.70     3433.74    142.42 o 
   2   8   6     1036.87     1077.24     47.20 o 
   3   8   6        2.63       23.77     17.39 o 
   4   8   6      305.69      321.45     21.30 o 
   5   8   6      702.56      679.55     32.35 o 
   6   8   6      326.26      315.47     45.95 o 
  -9   9   6      204.07      211.56     21.53 o 
  -8   9   6       53.29       71.21     12.01 o 
  -7   9   6        0.26        1.66      8.28 o 
  -6   9   6      131.40      122.13     17.80 o 
  -5   9   6      808.03      835.46     42.64 o 
  -4   9   6      545.35      587.52     17.18 o 
  -3   9   6      391.54      388.57     10.07 o 
  -2   9   6      219.39      254.45     12.14 o 
  -1   9   6     2772.86     3036.30    122.54 o 
   0   9   6     4328.32     4615.30    207.83 o 
   1   9   6      476.65      467.41     27.32 o 
   2   9   6     1408.33     1425.41     95.63 o 
   3   9   6     1480.58     1542.99     75.76 o 
   4   9   6      628.78      684.64     31.18 o 
   5   9   6       12.92       14.90      7.66 o 
  -9  10   6       42.16       43.06     12.01 o 
  -8  10   6        0.33        1.66     10.35 o 
  -7  10   6      496.51      503.84     43.47 o 
  -6  10   6     1446.80     1423.34     76.59 o 
  -5  10   6      745.80      778.49     60.03 o 
  -4  10   6      164.31      180.34      8.02 o 
  -3  10   6     3367.59     3615.32    113.23 o 
  -2  10   6     5326.04     5246.58    229.40 o 
  -1  10   6      791.20      786.61     56.72 o 
   0  10   6      636.06      699.25     35.60 o 
   1  10   6     2705.33     2825.16    131.24 o 
   2  10   6      659.68      673.58     38.50 o 
   3  10   6        4.32        2.90      6.62 o 
   4  10   6       38.12       43.06     12.42 o 
  -8  11   6      959.43      868.58     72.45 o 
  -7  11   6      321.32      345.69     36.43 o 
  -6  11   6      309.93      295.31     19.31 o 
  -5  11   6     1612.02     1635.69     61.48 o 
  -4  11   6     1244.26     1347.07     54.47 o 
  -3  11   6       56.06       54.72      2.90 o 
  -2  11   6      210.79      195.37     12.87 o 
  -1  11   6      203.56      228.12     16.97 o 
   0  11   6      131.83      151.53     14.90 o 
   1  11   6      346.77      372.19     40.99 o 
   2  11   6       77.51       77.83     22.36 o 
   3  11   6       62.12       78.66     24.84 o 
  -8  12   6       10.77       18.22     13.66 o 
  -7  12   6      308.07      303.46     32.71 o 
  -6  12   6      284.89      315.15     14.73 o 
  -5  12   6      146.38      182.26     12.42 o 
  -4  12   6        1.82        1.33      2.11 o 
  -3  12   6       16.02       22.10      3.16 o 
  -2  12   6      285.54      337.00     21.94 o 
  -1  12   6      756.93      904.18     45.95 o 
   0  12   6      411.94      419.38     29.81 o 
   1  12   6       52.20       64.58     13.66 o 
   2  12   6      952.08      960.49     60.44 o 
   3  12   6      667.67      639.22     48.85 o 
  -7  13   6      262.89      260.95     21.36 o 
  -6  13   6      176.07      170.11     10.76 o 
  -5  13   6        1.03        3.01      4.24 o 
  -3  13   6     1245.15     1319.43     62.93 o 
  -2  13   6      538.13      605.27     37.67 o 
  -1  13   6      271.65      274.90     40.99 o 
   0  13   6     1273.02     1422.51    112.61 o 
   1  13   6      885.20      964.63     89.84 o 
  -1  14   6      542.93      642.12     40.99 o 
   0  14   6        6.02        7.04      8.28 o 
  -2 -14   7       19.68        4.17      4.72 o 
  -1 -14   7      426.10      340.26     35.24 o 
   0 -14   7      555.63      469.72     35.85 o 
   1 -14   7      120.88      118.40     23.18 o 
   2 -14   7        0.88       -4.14      6.62 o 
   3 -14   7      140.61      136.21     18.22 o 
  -4 -13   7        2.76        3.13      3.71 o 
  -3 -13   7      183.95      199.75     13.91 o 
  -2 -13   7      178.58      229.14     13.51 o 
  -1 -13   7      262.42      268.71     18.55 o 
   0 -13   7      186.14      166.61     11.57 o 
   1 -13   7       14.58       12.76      5.18 o 
   2 -13   7      355.25      367.63     26.50 o 
   3 -13   7      635.19      653.71     42.64 o 
   4 -13   7      238.16      223.56     24.84 o 
  -5 -12   7       13.66       11.19      5.09 o 
  -4 -12   7      288.54      255.51     18.95 o 
  -3 -12   7      640.15      617.84     40.95 o 
  -2 -12   7      460.48      481.59     23.98 o 
  -1 -12   7       88.13       85.90      7.62 o 
   0 -12   7      668.01      572.41     27.65 o 
   1 -12   7     1656.35     1397.53    168.50 o 
   2 -12   7      844.03      928.61     49.27 o 
   3 -12   7        0.35        3.31      7.45 o 
   4 -12   7      600.97      618.11     42.64 o 
   5 -12   7      561.67      572.93     37.68 o 
  -6 -11   7      159.66      126.88     10.30 o 
  -5 -11   7      594.09      656.97     36.60 o 
  -4 -11   7      766.57      796.24     47.01 o 
  -3 -11   7       40.74       24.84      7.39 o 
  -2 -11   7      426.12      462.40     21.18 o 
  -1 -11   7     1846.26     1785.50     75.16 o 
   0 -11   7      840.92      783.33     41.07 o 
   1 -11   7       17.99       15.65      3.18 o 
   2 -11   7      449.83      496.80     29.39 o 
   3 -11   7      804.31      843.32     45.95 o 
   4 -11   7      107.09      115.92     16.56 o 
   5 -11   7        3.99       12.01      6.73 o 
   6 -11   7       47.20       38.69     13.25 o 
  -6 -10   7      494.13      446.37     22.18 o 
  -5 -10   7        0.41        1.08      4.53 o 
  -4 -10   7      459.47      409.76     15.91 o 
  -3 -10   7     1077.09     1080.88     42.57 o 
  -2 -10   7      255.76      277.13     13.33 o 
  -1 -10   7        0.07        1.32      2.95 o 
   0 -10   7      381.44      371.29     12.47 o 
   1 -10   7      299.16      299.34     13.07 o 
   2 -10   7      524.66      506.74     43.47 o 
   3 -10   7      416.66      392.47     27.32 o 
   4 -10   7       46.42       45.13     19.04 o 
   5 -10   7      292.57      344.64     25.83 o 
   6 -10   7      410.59      428.27     26.78 o 
  -7  -9   7        9.29       10.37      5.60 o 
  -6  -9   7      147.87      184.29     15.92 o 
  -5  -9   7      256.69      323.14     14.40 o 
  -4  -9   7      205.58      236.46     12.46 o 
  -3  -9   7      160.52      151.95     10.64 o 
  -2  -9   7       24.78       32.59      4.98 o 
  -1  -9   7      435.78      404.07     12.62 o 
   0  -9   7     2284.35     2090.46     44.59 o 
   1  -9   7     2294.11     2181.02     71.71 o 
   2  -9   7       49.32       66.65     11.18 o 
   3  -9   7     2015.02     2156.13    101.84 o 
   4  -9   7     2415.73     2480.70    122.96 o 
   5  -9   7      395.78      422.05     24.29 o 
   6  -9   7       54.69       50.69     10.39 o 
   7  -9   7      297.04      250.11     34.68 o 
  -8  -8   7        4.64        2.72      4.37 o 
  -7  -8   7      154.61      166.05     12.47 o 
  -6  -8   7     1003.59     1055.33     36.87 o 
  -5  -8   7      684.66      801.95     30.24 o 
  -4  -8   7       20.27        7.15      3.64 o 
  -3  -8   7     2361.08     2278.68    109.68 o 
  -2  -8   7     4311.31     4222.44    148.51 o 
  -1  -8   7     3634.42     3629.72     99.79 o 
   0  -8   7       17.83       19.44      4.09 o 
   1  -8   7     2843.50     2861.79     72.45 o 
   2  -8   7     2663.71     2739.46    145.31 o 
   3  -8   7     1362.85     1396.43     91.49 o 
   4  -8   7      110.83       97.70     24.01 o 
   5  -8   7      696.90      723.30     31.03 o 
   6  -8   7      254.06      292.24     30.88 o 
   7  -8   7       20.27       17.85      9.37 o 
  -8  -7   7      725.77      748.43     55.50 o 
  -7  -7   7     1121.15     1113.32     53.36 o 
  -6  -7   7        0.87       -1.58      4.37 o 
  -5  -7   7     1618.51     1683.93     47.36 o 
  -4  -7   7     3641.46     3758.05    121.06 o 
  -3  -7   7     2096.82     2000.92     85.08 o 
  -2  -7   7        1.91        3.45      4.42 o 
  -1  -7   7     1035.44      940.81     21.59 o 
   0  -7   7     2704.28     2375.04     48.57 o 
   1  -7   7      321.39      308.63      5.94 o 
   2  -7   7      262.29      242.15    140.14 o 
   3  -7   7      162.19      161.88     14.90 o 
   4  -7   7     1134.32     1179.91     55.06 o 
   5  -7   7      178.38      197.53     16.11 o 
   6  -7   7      175.97      182.51     17.41 o 
   7  -7   7        2.73        0.16      6.27 o 
  -9  -6   7      468.46      444.62     35.91 o 
  -8  -6   7        9.31        2.33      6.01 o 
  -7  -6   7      880.32      892.33     33.70 o 
  -6  -6   7     1016.66     1126.20     39.96 o 
  -5  -6   7      667.84      712.08     19.99 o 
  -4  -6   7       11.36       11.39      3.81 o 
  -3  -6   7      303.65      287.97     18.22 o 
  -2  -6   7      376.58      397.96     90.05 o 
  -1  -6   7      707.21      659.87     16.23 o 
   0  -6   7     1133.15     1110.04     25.76 o 
   1  -6   7      246.41      269.77      6.59 o 
   2  -6   7     1197.15     1314.87     50.92 o 
   3  -6   7     4617.96     5012.33    269.52 o 
   4  -6   7     1023.49     1054.05     48.85 o 
   5  -6   7       70.40       66.31     10.01 o 
   6  -6   7      593.12      681.37     36.13 o 
   7  -6   7      482.11      504.04     33.00 o 
   8  -6   7       54.77       52.04     10.73 o 
  -9  -5   7      137.95      129.98     14.64 o 
  -8  -5   7      112.13      118.22     12.82 o 
  -7  -5   7        6.57       15.78      4.86 o 
  -6  -5   7      162.47      156.40     12.72 o 
  -5  -5   7      754.42      818.48     26.35 o 
  -4  -5   7       54.83       52.97      6.71 o 
  -3  -5   7     2588.85     2363.44     57.66 o 
  -2  -5   7     5643.19     5665.18    170.04 o 
  -1  -5   7       15.46       46.71      8.69 o 
   0  -5   7     4177.81     4227.49    117.71 o 
   1  -5   7     9074.72     9146.17    326.67 o 
   2  -5   7     4353.65     4663.04    139.52 o 
   3  -5   7      716.80      804.41     35.19 o 
   4  -5   7     1702.45     1784.77    101.84 o 
   5  -5   7      969.02      946.74     37.55 o 
   6  -5   7      242.20      246.21     15.78 o 
   7  -5   7       48.03       36.43      8.31 o 
   8  -5   7       49.06       51.93     11.81 o 
  -9  -4   7      118.61      150.91     16.64 o 
  -8  -4   7      253.42      302.19     15.37 o 
  -7  -4   7       95.01       94.24     11.77 o 
  -6  -4   7      316.97      376.01     16.68 o 
  -5  -4   7     4630.95     4892.68    185.12 o 
  -4  -4   7     6083.87     6499.20    253.37 o 
  -3  -4   7       15.83       26.19      4.69 o 
  -2  -4   7     6611.80     6933.87    206.19 o 
  -1  -4   7    12415.18    12064.94    440.27 o 
   0  -4   7     6850.80     6548.02    188.34 o 
   1  -4   7       30.85       55.79     12.42 o 
   2  -4   7     3020.20     3134.12     65.08 o 
   3  -4   7     2508.48     2089.08    265.58 o 
   4  -4   7      584.25      565.11     26.08 o 
   5  -4   7       23.07       19.27      5.96 o 
   6  -4   7       69.53       77.87     10.16 o 
   7  -4   7      245.03      256.24     20.09 o 
   8  -4   7      198.91      249.69     42.02 o 
 -10  -3   7      159.52      165.02     14.95 o 
  -9  -3   7        8.17        6.84      5.08 o 
  -8  -3   7      321.07      318.09     19.75 o 
  -7  -3   7     1976.70     1915.60    113.44 o 
  -6  -3   7     1763.45     1765.74     76.80 o 
  -5  -3   7       15.99        8.11      4.82 o 
  -4  -3   7     2211.93     2166.04     78.04 o 
  -3  -3   7     4024.92     3737.94     93.43 o 
  -2  -3   7     4830.32     4903.94    134.44 o 
  -1  -3   7       27.32       42.99      4.13 o 
   0  -3   7      368.91      411.52      9.37 o 
   1  -3   7      591.59      516.12     13.70 o 
   2  -3   7     2144.89     2092.45     41.08 o 
   3  -3   7      356.32      385.53     10.14 o 
   4  -3   7        0.05        0.75      3.06 o 
   5  -3   7      593.36      624.43     25.45 o 
   6  -3   7      952.80      952.23     55.48 o 
   7  -3   7      458.93      458.12     29.53 o 
   8  -3   7       31.51       25.13     13.33 o 
 -10  -2   7       82.57       86.94     14.06 o 
  -9  -2   7      490.50      580.74     45.44 o 
  -8  -2   7     1180.86     1269.48     86.32 o 
  -7  -2   7      129.72      118.14     12.01 o 
  -6  -2   7      276.45      268.72     21.94 o 
  -5  -2   7     1491.13     1495.61     69.76 o 
  -4  -2   7     3943.93     4018.15    155.46 o 
  -3  -2   7     1648.57     1567.70     51.54 o 
  -2  -2   7      173.13      169.36      6.89 o 
  -1  -2   7     3808.48     3675.79     87.87 o 
   0  -2   7     2633.04     2261.45     46.58 o 
   1  -2   7     7173.68     7254.56    218.90 o 
   2  -2   7      692.02      795.89     22.15 o 
   3  -2   7     3411.14     3597.00    128.34 o 
   4  -2   7     5489.95     5913.93    248.27 o 
   5  -2   7     1965.94     1941.57    115.92 o 
   6  -2   7      100.41       83.17     13.50 o 
   7  -2   7      589.83      609.20     41.19 o 
   8  -2   7      236.78      315.71     34.16 o 
 -10  -1   7      302.99      262.00     20.86 o 
  -9  -1   7       50.37       49.39      8.72 o 
  -8  -1   7        4.09        1.66      6.21 o 
  -7  -1   7      264.97      220.66     18.01 o 
  -6  -1   7     1420.57     1272.96     77.00 o 
  -5  -1   7     1373.96     1193.78     77.42 o 
  -4  -1   7        2.99       11.29      7.66 o 
  -3  -1   7     2589.92     2841.07    119.85 o 
  -2  -1   7     4834.71     4462.69    197.89 o 
  -1  -1   7     2492.48     1788.08     36.24 o 
   0  -1   7       19.31       27.28      3.93 o 
   1  -1   7     1763.70     1593.81     36.02 o 
   2  -1   7     9893.75    10292.37    344.48 o 
   3  -1   7     2225.60     2324.33     60.02 o 
   4  -1   7      133.33      131.55      6.92 o 
   5  -1   7      641.65      627.72     51.75 o 
   6  -1   7      311.84      346.73     34.16 o 
   7  -1   7       54.89       58.45      8.99 o 
   8  -1   7        0.75        4.00      6.30 o 
 -10   0   7       26.23       29.82      9.48 o 
  -9   0   7      103.50      131.44     12.67 o 
  -8   0   7      746.76      811.31     76.18 o 
  -7   0   7     2430.41     2389.84    203.90 o 
  -6   0   7      215.81      204.32     13.02 o 
  -5   0   7     2908.20     2957.60    153.39 o 
  -4   0   7    13139.77    11991.14    535.31 o 
  -3   0   7     4203.99     3950.87    232.46 o 
  -2   0   7       16.97       28.93     10.35 o 
  -1   0   7     1584.19     1286.31     21.80 o 
   0   0   7     4357.82     4198.87     92.95 o 
   1   0   7     5715.98     6153.06    134.98 o 
   2   0   7      347.24      345.62      9.11 o 
   3   0   7       40.58       69.03      4.25 o 
   4   0   7      575.30      615.89     21.89 o 
   5   0   7     1145.71     1218.13     52.27 o 
   6   0   7      100.79      117.56     14.49 o 
   7   0   7        4.82       10.12      4.87 o 
   8   0   7      140.64      141.42     14.51 o 
 -10   1   7      645.28      630.65     40.32 o 
  -9   1   7      214.99      251.84     27.47 o 
  -8   1   7        1.36       -0.39      5.36 o 
  -7   1   7     1132.20     1095.81     79.70 o 
  -6   1   7     2128.28     1860.30    114.26 o 
  -5   1   7     1209.94     1084.19     56.10 o 
  -4   1   7        1.99        6.91      3.06 o 
  -3   1   7      141.59      151.08     10.14 o 
  -2   1   7      100.75       40.97      4.55 o 
  -1   1   7     6279.29     5832.13    144.13 o 
   0   1   7      434.29      421.07      7.81 o 
   1   1   7       45.38       40.15      3.12 o 
   2   1   7     1181.99     1176.30     27.95 o 
   3   1   7     2357.03     2421.91     49.33 o 
   4   1   7     1201.08     1237.25     40.25 o 
   5   1   7       21.77       28.04      4.69 o 
   6   1   7      865.15      783.98     55.48 o 
   7   1   7      707.94      701.58     33.95 o 
   8   1   7      122.15      134.29     11.72 o 
 -10   2   7        1.24        3.77      6.13 o 
  -9   2   7       53.27       67.96      9.61 o 
  -8   2   7      344.82      367.48     18.04 o 
  -7   2   7      941.42      945.34     70.38 o 
  -6   2   7      799.14      686.64     38.09 o 
  -5   2   7     1578.21     1434.45     77.83 o 
  -4   2   7     1119.21      855.48     50.72 o 
  -3   2   7     9420.02     9168.49    299.30 o 
  -2   2   7     9432.90    10251.24    328.84 o 
  -1   2   7      975.77      963.74     16.35 o 
   0   2   7     7169.70     7302.46    197.13 o 
   1   2   7    13390.84    15051.82    595.89 o 
   2   2   7     4764.83     5023.37    141.85 o 
   3   2   7      430.30      467.12     15.49 o 
   4   2   7     1361.58     1424.11     63.93 o 
   5   2   7     1576.33     1662.50     87.66 o 
   6   2   7      553.49      529.38     23.00 o 
   7   2   7       13.46        6.39      3.20 o 
 -10   3   7       35.27       38.46     11.23 o 
  -9   3   7      521.20      522.99     40.45 o 
  -8   3   7      621.42      672.63     34.98 o 
  -7   3   7      413.40      498.79     24.51 o 
  -6   3   7      110.74      105.40      8.90 o 
  -5   3   7     4766.98     4432.63    122.40 o 
  -4   3   7     6795.99     5865.26    164.66 o 
  -3   3   7      852.80      734.25     14.02 o 
  -2   3   7     8867.25     9023.26    335.96 o 
  -1   3   7    18495.71    21707.56    985.93 o 
   0   3   7     2375.13     2377.33     56.66 o 
   1   3   7      392.18      431.27     17.60 o 
   2   3   7     3145.25     3176.33     84.09 o 
   3   3   7      502.03      489.33     22.84 o 
   4   3   7      299.12      290.08     11.77 o 
   5   3   7      507.11      516.01     23.01 o 
   6   3   7       31.16       24.94      4.83 o 
   7   3   7      142.92      118.58      8.95 o 
 -10   4   7      552.39      621.80     40.79 o 
  -9   4   7      133.25      165.84     14.85 o 
  -8   4   7      780.78      799.06     46.58 o 
  -7   4   7     3653.71     3589.06    113.53 o 
  -6   4   7     1855.71     1727.26     46.90 o 
  -5   4   7       13.07       21.96      5.83 o 
  -4   4   7     1955.69     1868.91     49.12 o 
  -3   4   7     6108.59     5354.49    223.77 o 
  -2   4   7     5965.56     5588.22    305.53 o 
  -1   4   7      471.00      478.10     21.32 o 
   0   4   7       88.05       58.77      4.40 o 
   1   4   7     1412.95     1338.79     48.33 o 
   2   4   7     1586.61     1513.43     43.95 o 
   3   4   7      638.30      646.65     24.60 o 
   4   4   7      237.49      212.78      8.79 o 
   5   4   7      676.39      648.47     28.88 o 
   6   4   7      511.79      471.92     23.23 o 
   7   4   7       39.07       40.49      5.39 o 
 -10   5   7      228.96      210.87     21.62 o 
  -9   5   7      401.65      361.21     20.93 o 
  -8   5   7      131.84      119.60     12.60 o 
  -7   5   7        4.53        8.03      9.52 o 
  -6   5   7      161.92      156.33      8.20 o 
  -5   5   7       44.21       30.88      9.52 o 
  -4   5   7      345.22      282.98      7.46 o 
  -3   5   7     3306.01     3127.03    151.53 o 
  -2   5   7     1654.99     1635.44    120.06 o 
  -1   5   7      350.52      316.67     11.33 o 
   0   5   7     5201.26     5651.97    233.50 o 
   1   5   7     2822.41     3103.78    115.09 o 
   2   5   7        1.03        5.57      3.75 o 
   3   5   7     1711.47     1590.25     52.51 o 
   4   5   7     2327.35     2058.56    115.89 o 
   5   5   7      163.10      178.84     14.34 o 
   6   5   7       44.58       20.97      5.32 o 
 -10   6   7       58.33       79.93     11.27 o 
  -9   6   7      173.41      161.90     21.66 o 
  -8   6   7       30.84       19.09      5.56 o 
  -7   6   7      444.54      395.70     19.67 o 
  -6   6   7     1959.61     1797.56     91.70 o 
  -5   6   7     1709.42     1551.21     64.17 o 
  -4   6   7      920.26      842.72     23.42 o 
  -3   6   7      626.83      567.47     21.53 o 
  -2   6   7     8518.93     8601.99    332.44 o 
  -1   6   7     5534.60     6121.23    211.76 o 
   0   6   7       77.41       67.07      8.28 o 
   1   6   7     4214.18     4706.80    236.81 o 
   2   6   7     4028.38     3992.64    170.16 o 
   3   6   7      891.83      948.48     61.69 o 
   4   6   7        6.38        5.84      1.75 o 
   5   6   7      262.11      213.15     21.51 o 
   6   6   7      159.60      151.61     80.94 o 
 -10   7   7       19.64       18.86     12.71 o 
  -9   7   7       95.64       93.34     10.66 o 
  -8   7   7      878.63      845.51     31.01 o 
  -7   7   7      636.63      609.17     48.23 o 
  -6   7   7      120.95      121.56      9.73 o 
  -5   7   7      857.78      767.53     60.86 o 
  -4   7   7     2115.75     1900.21     43.20 o 
  -3   7   7     1544.61     1372.65     25.76 o 
  -2   7   7      220.41      217.38     17.60 o 
  -1   7   7     1397.81     1595.98     57.96 o 
   0   7   7     3329.68     3702.01    181.33 o 
   1   7   7     1761.61     1850.18     72.45 o 
   2   7   7       96.59       96.88     17.80 o 
   3   7   7       27.34       42.64      8.69 o 
   4   7   7      311.96      328.72     23.60 o 
   5   7   7      429.72      474.03     53.82 o 
   6   7   7      123.26      101.32     65.21 o 
  -9   8   7      402.11      418.11     21.94 o 
  -8   8   7      100.19      104.15     21.11 o 
  -7   8   7      296.86      274.43     19.67 o 
  -6   8   7     1617.32     1442.87     90.05 o 
  -5   8   7     1738.21     1509.11     72.45 o 
  -4   8   7      184.09      182.10      7.45 o 
  -3   8   7      103.48      107.81      5.66 o 
  -2   8   7      887.21      879.48     30.19 o 
  -1   8   7     2303.57     2453.38     95.22 o 
   0   8   7     3190.50     3260.69    134.55 o 
   1   8   7      200.78      199.55     26.50 o 
   2   8   7      506.52      522.06     28.15 o 
   3   8   7     1182.60     1222.96     59.62 o 
   4   8   7      768.80      754.31     69.55 o 
   5   8   7        1.15      -11.18     16.56 o 
  -9   9   7        0.62        4.14      7.04 o 
  -8   9   7      246.30      236.81     31.46 o 
  -7   9   7      402.25      363.49     33.12 o 
  -6   9   7      331.92      344.04     27.32 o 
  -5   9   7       15.89       22.36      4.97 o 
  -4   9   7      188.82      185.19     11.80 o 
  -3   9   7     1211.08     1336.95     49.47 o 
  -2   9   7     2753.10     2823.87     76.03 o 
  -1   9   7      412.67      451.26     39.33 o 
   0   9   7     1053.72     1095.04     50.09 o 
   1   9   7     2522.37     2667.42    119.65 o 
   2   9   7      381.57      416.49     27.32 o 
   3   9   7        4.45      -12.83     14.08 o 
   4   9   7      412.74      392.89     52.16 o 
  -9  10   7      218.79      234.74     22.77 o 
  -8  10   7      798.53      744.79     62.10 o 
  -7  10   7       43.81       57.13     15.73 o 
  -6  10   7      180.14      194.17     21.11 o 
  -5  10   7     1755.41     1904.57     86.53 o 
  -4  10   7     2133.86     2223.39    102.47 o 
  -3  10   7      354.02      334.34     10.77 o 
  -2  10   7     1096.95     1218.82     54.65 o 
  -1  10   7     2810.79     3101.30    174.71 o 
   0  10   7      689.07      737.75     59.62 o 
   1  10   7        0.55       -3.31     10.76 o 
   2  10   7      342.68      358.53     26.50 o 
   3  10   7      399.90      464.93     33.12 o 
   4  10   7      214.58      218.18     24.43 o 
  -8  11   7      326.06      285.66     36.85 o 
  -7  11   7      995.51      965.04     64.58 o 
  -6  11   7      514.08      566.59     29.81 o 
  -5  11   7        0.70        1.00      2.68 o 
  -4  11   7      775.30      795.33     27.53 o 
  -3  11   7      926.81      915.55     42.99 o 
  -2  11   7      301.44      347.76     21.94 o 
  -1  11   7        8.59       13.66      7.04 o 
   0  11   7       31.50       26.50      8.69 o 
   1  11   7      243.98      235.57     21.94 o 
   2  11   7      512.55      574.22     38.50 o 
   3  11   7      249.01      290.22     27.74 o 
  -7  12   7        1.67        8.28      9.94 o 
  -6  12   7       64.40       50.17     13.25 o 
  -5  12   7      117.44      133.55      6.48 o 
  -4  12   7      202.39      215.26     11.51 o 
  -3  12   7      765.55      854.09     42.64 o 
  -2  12   7      260.47      254.61     21.11 o 
  -1  12   7      159.27      208.66     19.87 o 
   0  12   7     1294.12     1456.46    111.37 o 
   1  12   7     1309.19     1315.29    112.61 o 
   2  12   7       70.01       55.06     24.84 o 
  -6  13   7      258.28      265.11     13.04 o 
  -2  13   7     1583.97     1773.59    126.68 o 
  -1  13   7     1034.37     1148.03     97.29 o 
   0  13   7       25.33       16.15      9.94 o 
   1  13   7      337.38      326.65     31.46 o 
  -1  14   7       87.83       84.46     15.32 o 
  -1 -14   8      236.49      222.99     14.97 o 
   0 -14   8       26.48       21.22      4.91 o 
   1 -14   8      261.28      279.04     36.43 o 
   2 -14   8      204.46      204.52     33.95 o 
  -3 -13   8       58.12       82.07      8.56 o 
  -2 -13   8        0.09        2.46      3.41 o 
  -1 -13   8       23.11       29.06      5.64 o 
   0 -13   8      193.48      203.11     15.16 o 
   1 -13   8      283.06      302.64     23.18 o 
   2 -13   8      188.00      166.43     19.04 o 
   3 -13   8       36.86       43.47     13.25 o 
  -4 -12   8      147.36      171.58     11.53 o 
  -3 -12   8        1.05        3.64      3.95 o 
  -2 -12   8      309.60      283.35     14.48 o 
  -1 -12   8     1095.93      981.92     58.18 o 
   0 -12   8      442.63      408.14     20.61 o 
   1 -12   8      100.28       81.31     11.26 o 
   2 -12   8     1247.54     1189.84     94.81 o 
   3 -12   8      743.94      818.90     79.07 o 
   4 -12   8        2.51       17.80     10.76 o 
   5 -12   8       69.21       56.03     10.83 o 
  -5 -11   8        5.26        8.93      7.62 o 
  -4 -11   8      669.29      663.31     41.94 o 
  -3 -11   8     1793.43     1688.40    115.51 o 
  -2 -11   8      315.86      326.74     18.50 o 
  -1 -11   8      666.83      543.39     35.66 o 
   0 -11   8     2137.26     2034.87    115.82 o 
   1 -11   8      717.21      684.18     40.34 o 
   2 -11   8       67.54       90.25     13.66 o 
   3 -11   8       74.28       69.14     13.66 o 
   4 -11   8       67.29       71.62     14.49 o 
   5 -11   8      131.17      142.09     17.99 o 
  -6 -10   8      448.38      428.38     17.87 o 
  -5 -10   8      557.30      607.81     23.99 o 
  -4 -10   8      473.46      498.75     33.69 o 
  -3 -10   8       49.32       42.07      4.97 o 
  -2 -10   8      903.68      834.25     46.15 o 
  -1 -10   8      663.90      622.27     32.39 o 
   0 -10   8      363.99      364.79     16.48 o 
   1 -10   8      255.13      233.22     10.12 o 
   2 -10   8       19.16       17.80      7.87 o 
   3 -10   8      533.51      563.46     56.72 o 
   4 -10   8      592.17      561.39     38.50 o 
   5 -10   8      318.74      310.49     21.66 o 
   6 -10   8       40.28       32.19      9.80 o 
  -7  -9   8      382.89      344.48     47.03 o 
  -6  -9   8      193.66      237.00     14.35 o 
  -5  -9   8       15.96       14.69      4.46 o 
  -4  -9   8       14.63       26.17      5.06 o 
  -3  -9   8      607.18      565.12     33.96 o 
  -2  -9   8     1328.05     1225.39     54.37 o 
  -1  -9   8     1651.24     1563.61     60.52 o 
   0  -9   8        1.14        2.72      2.68 o 
   1  -9   8     1279.05     1115.52     77.04 o 
   2  -9   8     2958.33     3078.11    140.35 o 
   3  -9   8      889.39      913.29     53.41 o 
   4  -9   8      402.05      378.81     51.75 o 
   5  -9   8      997.61     1017.20     45.21 o 
   6  -9   8      443.15      481.14     28.83 o 
  -8  -8   8      123.68      132.85     18.26 o 
  -7  -8   8      187.56      199.06     13.32 o 
  -6  -8   8       17.57       17.72      6.88 o 
  -5  -8   8      243.42      251.68     16.19 o 
  -4  -8   8     1782.51     1863.63     92.85 o 
  -3  -8   8     1926.63     1893.54    125.90 o 
  -2  -8   8        1.59        2.88      2.82 o 
  -1  -8   8     3216.69     3066.48     84.71 o 
   0  -8   8     3437.13     3266.01     85.98 o 
   1  -8   8      359.79      332.17     21.14 o 
   2  -8   8      514.93      544.41     30.22 o 
   3  -8   8     2559.38     2692.26    127.51 o 
   4  -8   8      338.30      335.34     26.08 o 
   5  -8   8        2.53        4.42      6.71 o 
   6  -8   8       25.79       18.42      7.32 o 
   7  -8   8       37.62       31.06     15.21 o 
  -8  -7   8       38.30       33.18      7.17 o 
  -7  -7   8      388.03      424.50     22.15 o 
  -6  -7   8     2209.52     2357.86     74.28 o 
  -5  -7   8      845.55      842.57     28.52 o 
  -4  -7   8     1075.96     1106.85     56.64 o 
  -3  -7   8     3752.59     3966.31    129.41 o 
  -2  -7   8      880.51      860.98     24.15 o 
  -1  -7   8       90.81       67.72      4.21 o 
   0  -7   8       11.76       10.44      3.13 o 
   1  -7   8      437.57      426.79     11.11 o 
   2  -7   8     2793.97     2786.24    146.56 o 
   3  -7   8     1184.37     1237.45     81.97 o 
   4  -7   8       13.89       21.11      8.28 o 
   5  -7   8       33.89       35.43      7.46 o 
   6  -7   8      388.37      407.53     36.88 o 
   7  -7   8      261.66      245.69     32.10 o 
  -9  -6   8      269.75      291.93     37.75 o 
  -8  -6   8      693.11      727.13     51.78 o 
  -7  -6   8      369.80      397.22     24.56 o 
  -6  -6   8      392.81      363.10     17.76 o 
  -5  -6   8     2801.01     3034.04    123.00 o 
  -4  -6   8      935.34      977.71     29.27 o 
  -3  -6   8       14.93       20.07      5.80 o 
  -2  -6   8       15.62       29.16      4.95 o 
  -1  -6   8      280.96      276.30      9.80 o 
   0  -6   8     1072.09      998.24     25.76 o 
   1  -6   8     6118.48     6208.80    195.77 o 
   2  -6   8      739.10      728.18     45.33 o 
   3  -6   8      262.91      241.36     18.22 o 
   4  -6   8      681.57      766.32     60.03 o 
   5  -6   8     1037.05     1064.69     39.06 o 
   6  -6   8      158.58      162.58     17.25 o 
   7  -6   8      104.27       96.47     12.71 o 
  -9  -5   8      105.56      109.91     17.42 o 
  -8  -5   8        1.37        5.02      4.77 o 
  -7  -5   8      211.81      218.87     24.59 o 
  -6  -5   8      628.46      625.35     24.88 o 
  -5  -5   8     1079.96     1011.72     37.58 o 
  -4  -5   8      907.16      988.78     28.39 o 
  -3  -5   8      197.68      200.53      8.93 o 
  -2  -5   8      544.44      486.54     14.04 o 
  -1  -5   8     6392.66     6249.89    186.03 o 
   0  -5   8     7399.21     7344.71    247.67 o 
   1  -5   8       62.04       75.44     10.23 o 
   2  -5   8     4251.48     4480.56    107.67 o 
   3  -5   8     3118.09     3073.56    126.68 o 
   4  -5   8      948.70      924.88     43.88 o 
   5  -5   8      233.31      249.64     23.53 o 
   6  -5   8      833.38      784.27     33.60 o 
   7  -5   8      235.96      266.64     18.92 o 
  -9  -4   8        1.96       -0.45      4.95 o 
  -8  -4   8      246.67      277.85     22.48 o 
  -7  -4   8     1587.50     1744.45     61.42 o 
  -6  -4   8     1576.06     1702.46     75.04 o 
  -5  -4   8       91.78       78.43      7.75 o 
  -4  -4   8     3551.88     3499.63    134.96 o 
  -3  -4   8     7044.25     7302.90    246.99 o 
  -2  -4   8     1192.90     1119.41     34.78 o 
  -1  -4   8     1648.14     1662.69     37.18 o 
   0  -4   8     3139.30     3126.41     82.10 o 
   1  -4   8     2177.43     2117.43     75.56 o 
   2  -4   8      453.58      407.43      8.48 o 
   3  -4   8      121.50      125.06      3.93 o 
   4  -4   8      434.71      430.56     23.60 o 
   5  -4   8      290.52      300.11     15.06 o 
   6  -4   8      212.31      211.44     27.53 o 
   7  -4   8       33.16       29.02     13.02 o 
 -10  -3   8       60.09       58.56     10.84 o 
  -9  -3   8      539.47      559.75     46.70 o 
  -8  -3   8     1055.15     1081.96     57.13 o 
  -7  -3   8        1.56        2.92      4.66 o 
  -6  -3   8     1438.75     1356.79     56.10 o 
  -5  -3   8     3058.59     2990.41    113.64 o 
  -4  -3   8     1270.43     1046.60     39.76 o 
  -3  -3   8      800.06      815.75     27.12 o 
  -2  -3   8     2978.15     2781.73     69.93 o 
  -1  -3   8     1871.06     1771.36     41.98 o 
   0  -3   8     1105.61      976.12     33.33 o 
   1  -3   8     1265.38     1348.09     42.44 o 
   2  -3   8       11.32       18.63      2.44 o 
   3  -3   8     1470.46     1549.02     46.16 o 
   4  -3   8     3009.19     3097.85     80.73 o 
   5  -3   8      674.62      679.06     39.54 o 
   6  -3   8      119.24      116.01     26.70 o 
   7  -3   8      521.19      513.86     32.12 o 
 -10  -2   8      168.86      192.52     18.15 o 
  -9  -2   8        1.48       14.35      7.01 o 
  -8  -2   8      306.13      357.45     47.82 o 
  -7  -2   8      991.09     1047.90     74.73 o 
  -6  -2   8      287.60      262.01     26.08 o 
  -5  -2   8       45.06       53.12      9.94 o 
  -4  -2   8      451.33      478.02     14.38 o 
  -3  -2   8     2164.17     2303.20    125.65 o 
  -2  -2   8     5671.67     5386.41    183.82 o 
  -1  -2   8     1898.55     1887.88     50.51 o 
   0  -2   8        4.76       11.38      2.88 o 
   1  -2   8     2259.60     2153.35     58.20 o 
   2  -2   8     5594.68     5630.62    157.76 o 
   3  -2   8      891.09      935.34     26.02 o 
   4  -2   8      101.71      121.04      9.70 o 
   5  -2   8     1478.68     1455.45    103.09 o 
   6  -2   8      625.57      650.79     31.13 o 
   7  -2   8        5.36        8.93      6.33 o 
 -10  -1   8       75.60       59.88     14.40 o 
  -9  -1   8       76.59       72.71     12.87 o 
  -8  -1   8      657.87      639.51     52.79 o 
  -7  -1   8      754.85      834.81     62.72 o 
  -6  -1   8       60.37       74.71      7.25 o 
  -5  -1   8     2790.59     2744.97    154.84 o 
  -4  -1   8    13011.33    12573.01    907.49 o 
  -3  -1   8     2689.59     2678.91    132.07 o 
  -2  -1   8       10.96       24.45      3.29 o 
  -1  -1   8     8056.45     7700.21    226.33 o 
   0  -1   8     9066.09     8638.21    266.82 o 
   1  -1   8     1367.27     1237.57     34.36 o 
   2  -1   8      756.79      810.75     15.92 o 
   3  -1   8     2575.75     2607.62     64.70 o 
   4  -1   8     2109.57     2220.13     90.99 o 
   5  -1   8      222.59      251.30     23.81 o 
   6  -1   8      139.75      145.38     21.74 o 
   7  -1   8       46.01       50.14     10.56 o 
 -10   0   8      235.57      260.69     24.40 o 
  -9   0   8      180.10      197.76     17.74 o 
  -8   0   8       46.43       25.58      8.18 o 
  -7   0   8     1352.09     1368.90     89.63 o 
  -6   0   8     4130.81     3895.90    304.91 o 
  -5   0   8     2323.32     2204.88    130.62 o 
  -4   0   8     1174.88     1290.85     87.56 o 
  -3   0   8     2887.43     2590.77    174.71 o 
  -2   0   8     2824.43     2368.89     59.00 o 
  -1   0   8     1059.60      987.02     20.08 o 
   0   0   8     1156.83     1159.67     20.49 o 
   1   0   8      221.17      208.40      7.55 o 
   2   0   8     1005.76      908.79     20.49 o 
   3   0   8     1151.40     1166.31     27.69 o 
   4   0   8      659.94      691.87     39.80 o 
   5   0   8       28.29       23.77      3.35 o 
   6   0   8      354.23      371.96     47.82 o 
   7   0   8      364.60      339.91     51.54 o 
 -10   1   8        0.25        3.15      8.50 o 
  -9   1   8      349.55      338.42     29.19 o 
  -8   1   8     1475.50     1457.12    151.11 o 
  -7   1   8      719.13      774.55     32.51 o 
  -6   1   8        0.93       10.78      5.18 o 
  -5   1   8      869.83      785.57     53.41 o 
  -4   1   8     2625.05     2405.46    159.60 o 
  -3   1   8      613.72      535.04     17.15 o 
  -2   1   8     1399.54     1256.03     45.13 o 
  -1   1   8       24.76       38.07      6.62 o 
   0   1   8     3082.41     2971.44     62.94 o 
   1   1   8    10515.20    10844.74    309.78 o 
   2   1   8     3212.89     3291.39     97.50 o 
   3   1   8      124.87      121.68      6.06 o 
   4   1   8     1705.63     1760.55     79.67 o 
   5   1   8     2084.85     1997.10    119.65 o 
   6   1   8       70.38       82.24     11.71 o 
   7   1   8       61.05       33.09      6.05 o 
 -10   2   8      157.43      174.99     19.72 o 
  -9   2   8       20.34       18.36      7.74 o 
  -8   2   8        0.97       -0.49      4.07 o 
  -7   2   8       20.16       32.94     12.63 o 
  -6   2   8      125.55      114.50     11.18 o 
  -5   2   8     2436.28     2059.07    108.88 o 
  -4   2   8     2542.02     2421.75     74.11 o 
  -3   2   8       90.01      141.26      5.89 o 
  -2   2   8     2944.34     3181.32    133.31 o 
  -1   2   8    10704.95    11466.80    384.98 o 
   0   2   8     5089.67     4976.55    116.22 o 
   1   2   8       26.70       27.35      3.93 o 
   2   2   8     3384.61     3422.44    109.09 o 
   3   2   8     1554.47     1529.44     61.84 o 
   4   2   8      505.61      524.72     23.27 o 
   5   2   8       93.18       88.64      8.60 o 
   6   2   8      440.81      481.24     43.47 o 
   7   2   8      150.34      157.75     35.60 o 
 -10   3   8      285.18      368.86     30.02 o 
  -9   3   8      379.22      407.54     32.71 o 
  -8   3   8      294.93      270.39     18.93 o 
  -7   3   8     4164.54     3941.73    190.65 o 
  -6   3   8     2642.09     2617.02     80.73 o 
  -5   3   8       12.63       19.16      6.62 o 
  -4   3   8     5455.68     5060.83    202.24 o 
  -3   3   8    10767.03    10114.77    350.11 o 
  -2   3   8     1918.79     1893.23     37.39 o 
  -1   3   8      364.28      376.79     11.39 o 
   0   3   8     4134.94     4254.00     80.74 o 
   1   3   8     1981.75     1872.41     95.63 o 
   2   3   8       79.29       74.64      4.22 o 
   3   3   8       76.91      100.59     10.25 o 
   4   3   8      278.77      267.91     11.60 o 
   5   3   8     1124.31     1030.93     61.66 o 
   6   3   8      210.01      214.54     38.92 o 
   7   3   8       14.45       17.36      5.66 o 
 -10   4   8      147.66      157.39     19.58 o 
  -9   4   8     1731.54     1647.99    108.47 o 
  -8   4   8      971.94      901.02     63.14 o 
  -7   4   8      654.49      689.80     26.52 o 
  -6   4   8     3786.21     3594.35    114.36 o 
  -5   4   8     2117.11     1842.89     49.21 o 
  -4   4   8      284.79      257.33     16.77 o 
  -3   4   8      166.74      176.79      5.75 o 
  -2   4   8     1095.32     1100.97     60.86 o 
  -1   4   8     1819.64     1689.84     43.47 o 
   0   4   8      562.33      498.83      8.79 o 
   1   4   8      364.25      364.21     10.56 o 
   2   4   8      102.71      117.39      6.00 o 
   3   4   8     2114.19     2114.79     78.25 o 
   4   4   8     2505.97     2379.33    172.90 o 
   5   4   8      183.56      162.04     15.87 o 
   6   4   8       45.47       32.24      4.60 o 
 -10   5   8      213.19      237.04     18.57 o 
  -9   5   8        6.91       20.91     11.83 o 
  -8   5   8      785.15      700.42     32.16 o 
  -7   5   8      891.46      813.10     31.70 o 
  -6   5   8      123.23      140.73     13.25 o 
  -5   5   8      222.41      200.03      9.34 o 
  -4   5   8       44.73       57.07      5.83 o 
  -3   5   8      901.07      753.48     43.68 o 
  -2   5   8     3373.53     2954.76    263.51 o 
  -1   5   8     2051.40     2190.03     42.88 o 
   0   5   8       77.99       81.30      7.25 o 
   1   5   8     1396.52     1494.96     54.23 o 
   2   5   8     5409.14     5261.09    183.15 o 
   3   5   8     1748.69     1670.70     84.94 o 
   4   5   8      137.49      108.32      4.28 o 
   5   5   8      554.14      475.44     44.56 o 
   6   5   8      279.77      329.96     31.05 o 
 -10   6   8       11.24       15.94     12.00 o 
  -9   6   8      260.58      292.76     23.39 o 
  -8   6   8      531.98      498.92     24.70 o 
  -7   6   8      533.18      465.21     17.71 o 
  -6   6   8      107.13      114.22     11.70 o 
  -5   6   8     1609.39     1446.47     81.14 o 
  -4   6   8     4473.38     4040.50    175.74 o 
  -3   6   8     4272.81     3932.82    238.05 o 
  -2   6   8       25.20       40.56      5.38 o 
  -1   6   8     5339.97     5707.01    112.54 o 
   0   6   8     6098.81     6609.97    307.19 o 
   1   6   8     1194.23     1205.16     48.02 o 
   2   6   8      180.95      205.76     15.73 o 
   3   6   8      877.52      875.20     40.99 o 
   4   6   8      361.87      282.46     55.06 o 
   5   6   8       39.05       42.23     10.76 o 
   6   6   8        0.84       22.36     12.01 o 
 -10   7   8      280.62      326.39     21.36 o 
  -9   7   8      423.13      426.82     22.10 o 
  -8   7   8       13.56       33.66     14.28 o 
  -7   7   8      467.44      467.93     17.24 o 
  -6   7   8     2208.03     2033.25    119.23 o 
  -5   7   8     1078.61      986.11     51.75 o 
  -4   7   8      110.71      136.93     16.77 o 
  -3   7   8      955.94      997.58     31.67 o 
  -2   7   8     1552.34     1473.59     31.97 o 
  -1   7   8      492.60      503.84     24.84 o 
   0   7   8       31.60       15.73     10.76 o 
   1   7   8      195.53      197.89     14.90 o 
   2   7   8      261.45      283.59     19.04 o 
   3   7   8      318.63      374.67     38.09 o 
   4   7   8      157.90      172.64     18.22 o 
   5   7   8       10.03       16.15      9.52 o 
  -9   8   8      193.37      199.84     17.43 o 
  -8   8   8      524.88      459.73     23.39 o 
  -7   8   8      250.54      230.37     31.88 o 
  -6   8   8      120.84      103.30     15.53 o 
  -5   8   8      540.31      497.17     36.43 o 
  -4   8   8     1344.79     1232.98     48.85 o 
  -3   8   8     1547.59     1613.89     86.94 o 
  -2   8   8      691.77      633.62     27.12 o 
  -1   8   8      206.50      206.59     15.73 o 
   0   8   8     1607.90     1677.13     70.79 o 
   1   8   8     1607.99     1729.70    103.09 o 
   2   8   8      447.98      487.28     44.71 o 
   3   8   8       11.71       26.91      9.52 o 
   4   8   8      766.54      748.52     47.20 o 
   5   8   8      537.69      496.80     67.90 o 
  -9   9   8      163.33      185.47     31.88 o 
  -8   9   8       38.70       44.40      9.11 o 
  -7   9   8        1.48        4.99      4.03 o 
  -6   9   8      148.53      138.49      7.30 o 
  -5   9   8     1216.77     1208.47     53.41 o 
  -4   9   8     1221.03     1190.07     71.83 o 
  -3   9   8      101.24      107.78      4.76 o 
  -2   9   8     1765.36     1879.57     78.66 o 
  -1   9   8     2485.82     2845.44    161.05 o 
   0   9   8      998.61     1114.08     52.99 o 
   1   9   8        3.10        6.62      7.04 o 
   2   9   8     1038.02     1162.93     60.44 o 
   3   9   8     1012.58     1038.73     58.79 o 
   4   9   8      185.20      195.00     38.09 o 
  -8  10   8      287.64      270.34     34.36 o 
  -7  10   8      852.68      882.65     58.37 o 
  -6  10   8     1417.79     1352.55     52.16 o 
  -5  10   8       17.23       33.35      6.13 o 
  -4  10   8     2135.12     2078.91     83.01 o 
  -3  10   8     3976.43     4150.66    130.01 o 
  -2  10   8      715.66      814.76     41.81 o 
  -1  10   8      269.96      244.68     19.87 o 
   0  10   8      647.54      739.41     39.74 o 
   1  10   8      895.15      973.32     77.00 o 
   2  10   8      223.56      266.62     38.09 o 
   3  10   8        3.91        9.94     14.49 o 
  -8  11   8      421.52      426.01     44.71 o 
  -7  11   8        8.26       -3.31      8.69 o 
  -6  11   8      587.16      554.09     24.43 o 
  -5  11   8      574.60      621.76     28.77 o 
  -4  11   8      116.99      130.59      6.59 o 
  -3  11   8       17.14       21.94      7.87 o 
  -2  11   8       28.34       40.16      9.52 o 
  -1  11   8      114.19      142.42     15.73 o 
   0  11   8      525.69      584.16     36.43 o 
   1  11   8      372.56      359.35     28.98 o 
   2  11   8        2.36        6.21      8.28 o 
  -7  12   8      189.90      208.66     24.43 o 
  -6  12   8       28.00       24.81     20.29 o 
  -5  12   8       34.25       30.26      5.41 o 
  -4  12   8       35.22       29.81      8.69 o 
  -3  12   8      131.18      151.53     26.50 o 
  -2  12   8     1122.15     1325.64     96.88 o 
  -1  12   8      721.31      820.14     74.11 o 
   0  12   8        0.24        8.28     14.90 o 
   1  12   8      495.11      507.15     62.51 o 
   0  13   8      872.82      939.79     60.03 o 
  -3 -13   9      172.79      196.96     19.59 o 
  -2 -13   9      274.95      272.02     15.61 o 
  -1 -13   9      258.16      242.12     17.68 o 
   0 -13   9       16.94       15.62      4.13 o 
   1 -13   9      183.66      173.47     31.46 o 
   2 -13   9      531.49      562.63     39.33 o 
   3 -13   9      264.52      257.92     45.13 o 
  -4 -12   9      413.59      410.44     32.36 o 
  -3 -12   9      699.58      696.46     45.45 o 
  -2 -12   9      285.28      280.13     20.53 o 
  -1 -12   9       70.98       68.14      7.82 o 
   0 -12   9     1294.19     1105.81    108.02 o 
   1 -12   9     1124.86      975.47    105.16 o 
   2 -12   9       47.50       62.51     14.08 o 
   3 -12   9      305.39      311.74     29.39 o 
   4 -12   9      216.01      238.05     26.91 o 
  -5 -11   9      569.67      570.51     22.80 o 
  -4 -11   9      377.37      330.52     35.29 o 
  -3 -11   9      292.66      292.26     31.41 o 
  -2 -11   9     1180.43     1044.84     89.80 o 
  -1 -11   9      860.92      819.83     36.08 o 
   0 -11   9       21.09       24.21      3.21 o 
   1 -11   9      440.10      338.34     30.13 o 
   2 -11   9      476.33      536.55     55.06 o 
   3 -11   9       58.46       51.75     21.53 o 
   4 -11   9        3.59        3.31      7.87 o 
   5 -11   9       21.79       27.95      9.08 o 
  -6 -10   9       60.63       54.27     11.64 o 
  -5 -10   9       86.92      110.09     11.90 o 
  -4 -10   9      672.26      678.60     42.65 o 
  -3 -10   9      318.76      367.72     31.44 o 
  -2 -10   9       10.05        6.64      3.51 o 
  -1 -10   9        7.42       11.18      3.82 o 
   0 -10   9       32.82       31.59      5.25 o 
   1 -10   9      142.39      144.05     12.98 o 
   2 -10   9      644.76      675.24     38.92 o 
   3 -10   9      269.66      222.32     23.18 o 
   4 -10   9       39.27       37.26     12.42 o 
   5 -10   9      617.06      651.04     35.86 o 
  -7  -9   9        9.45       14.19      7.54 o 
  -6  -9   9      159.30      184.74     15.42 o 
  -5  -9   9      148.25      134.80     38.00 o 
  -4  -9   9      282.22      275.93     15.85 o 
  -3  -9   9      163.72      154.72     10.71 o 
  -2  -9   9       88.11       72.49      7.31 o 
  -1  -9   9     2090.11     1902.09     89.83 o 
   0  -9   9     2486.21     2315.32     63.77 o 
   1  -9   9      433.25      365.15     30.35 o 
   2  -9   9      598.38      655.37     38.50 o 
   3  -9   9     2259.02     2315.52    118.40 o 
   4  -9   9      836.46      848.71     55.06 o 
   5  -9   9       32.34       37.01     12.09 o 
   6  -9   9      291.15      246.07     20.93 o 
  -7  -8   9      340.90      368.48     41.96 o 
  -6  -8   9      664.80      729.67     29.15 o 
  -5  -8   9      256.57      302.60     17.75 o 
  -4  -8   9      138.56      124.67     18.85 o 
  -3  -8   9     2957.13     2833.51    200.81 o 
  -2  -8   9     3369.70     3241.77    180.49 o 
  -1  -8   9      813.72      812.85     31.58 o 
   0  -8   9      860.34      819.55     20.09 o 
   1  -8   9     2631.92     2568.64    118.23 o 
   2  -8   9      831.91      857.40     67.48 o 
   3  -8   9       28.13       20.70     15.32 o 
   4  -8   9      132.84      147.80     29.81 o 
   5  -8   9      161.39      188.06     15.35 o 
   6  -8   9       85.81       68.83     13.47 o 
  -8  -7   9      408.66      415.74     39.01 o 
  -7  -7   9      449.84      493.13     28.11 o 
  -6  -7   9       54.68       64.47      8.80 o 
  -5  -7   9     1906.73     1941.90     96.16 o 
  -4  -7   9     3095.33     3215.49    115.79 o 
  -3  -7   9      507.85      485.68     22.81 o 
  -2  -7   9      724.54      729.41     27.08 o 
  -1  -7   9     1763.10     1718.71     46.40 o 
   0  -7   9     1807.95     1692.72     56.10 o 
   1  -7   9       12.53       15.80      2.83 o 
   2  -7   9      277.46      245.71    138.90 o 
   3  -7   9       43.87       53.82     10.76 o 
   4  -7   9      293.81      277.80     22.77 o 
   5  -7   9      418.09      436.36     22.81 o 
   6  -7   9       72.42       68.64     11.11 o 
  -8  -6   9        0.99        4.93      6.55 o 
  -7  -6   9      641.39      708.08     27.39 o 
  -6  -6   9     1662.45     1770.95     89.10 o 
  -5  -6   9      634.26      697.37     27.36 o 
  -4  -6   9      455.48      469.78     21.94 o 
  -3  -6   9      832.12      836.73     29.10 o 
  -2  -6   9      186.04      168.04     11.59 o 
  -1  -6   9     1433.13     1399.72     40.87 o 
   0  -6   9      180.65      181.44     10.71 o 
   1  -6   9      314.36      291.91     11.99 o 
   2  -6   9      747.24      717.37     19.93 o 
   3  -6   9     2033.23     2064.63     89.84 o 
   4  -6   9      494.74      470.31     29.81 o 
   5  -6   9      183.91      192.34     17.80 o 
   6  -6   9      743.20      740.64     42.25 o 
   7  -6   9      243.21      264.75     20.86 o 
  -9  -5   9       31.48       35.88      8.86 o 
  -8  -5   9      235.22      273.10     38.30 o 
  -7  -5   9      356.89      395.32     21.66 o 
  -6  -5   9       43.76       42.49      9.27 o 
  -5  -5   9      222.48      201.34     14.73 o 
  -4  -5   9     1132.83     1135.96     52.58 o 
  -3  -5   9     1008.29      997.72     27.34 o 
  -2  -5   9      809.42      756.76     20.64 o 
  -1  -5   9      187.48      164.21      8.20 o 
   0  -5   9     5216.93     5152.54    163.25 o 
   1  -5   9     4502.39     4333.07    124.85 o 
   2  -5   9      460.60      404.49     16.35 o 
   3  -5   9     1053.32     1061.92     69.97 o 
   4  -5   9     1468.78     1485.03     67.07 o 
   5  -5   9      278.51      302.81     28.57 o 
   6  -5   9       24.11       32.08      7.89 o 
   7  -5   9       64.49       41.73     11.87 o 
  -9  -4   9      370.87      392.93     65.21 o 
  -8  -4   9      389.83      409.03     24.86 o 
  -7  -4   9       47.74       76.85     21.32 o 
  -6  -4   9     1448.43     1610.41     53.41 o 
  -5  -4   9     4251.55     4256.35    210.31 o 
  -4  -4   9      933.40      922.19     35.81 o 
  -3  -4   9      748.54      722.93     20.60 o 
  -2  -4   9     5527.00     5729.09    169.78 o 
  -1  -4   9     5112.91     4873.21    135.39 o 
   0  -4   9      957.83      867.08     31.01 o 
   1  -4   9      164.15      146.81      8.71 o 
   2  -4   9     1421.79     1417.69     31.88 o 
   3  -4   9      879.50      847.71     18.59 o 
   4  -4   9      387.85      409.86     36.02 o 
   5  -4   9        2.64        3.35      5.06 o 
   6  -4   9      150.60      163.46     16.15 o 
   7  -4   9      174.14      173.40     24.63 o 
  -9  -3   9       12.16        9.57      7.01 o 
  -8  -3   9     1031.13     1133.65     71.21 o 
  -7  -3   9     1392.53     1385.50     71.62 o 
  -6  -3   9      122.34      124.08     11.60 o 
  -5  -3   9      485.41      447.72     17.33 o 
  -4  -3   9     2932.22     3025.30    151.32 o 
  -3  -3   9     1498.29     1365.34     45.11 o 
  -2  -3   9      601.76      582.25     22.81 o 
  -1  -3   9      288.40      274.25     13.90 o 
   0  -3   9      153.18      137.17      9.65 o 
   1  -3   9      890.12      767.64     23.81 o 
   2  -3   9     2109.56     2124.80     47.65 o 
   3  -3   9      208.54      217.20      8.81 o 
   4  -3   9      268.12      274.09     11.46 o 
   5  -3   9     1347.75     1298.49     44.92 o 
   6  -3   9      442.36      481.77     50.09 o 
   7  -3   9       27.98       41.13      8.65 o 
 -10  -2   9      116.81      118.83     24.81 o 
  -9  -2   9      373.18      377.66     38.71 o 
  -8  -2   9      425.79      413.08     33.53 o 
  -7  -2   9        7.77        5.89      4.66 o 
  -6  -2   9      263.70      295.60     17.07 o 
  -5  -2   9     1623.32     1594.88     96.26 o 
  -4  -2   9     1721.95     1677.35     67.90 o 
  -3  -2   9      948.33     1005.72     35.81 o 
  -2  -2   9      431.01      469.81     14.90 o 
  -1  -2   9     3403.54     3214.75     81.97 o 
   0  -2   9     9017.31     9268.88    322.38 o 
   1  -2   9     3554.73     3560.41     93.56 o 
   2  -2   9      702.27      763.15     22.19 o 
   3  -2   9     5617.41     5583.69    265.38 o 
   4  -2   9     2765.90     2909.30     94.43 o 
   5  -2   9        6.86        5.24      4.78 o 
   6  -2   9      213.33      233.19     18.84 o 
   7  -2   9      119.27      119.80     13.07 o 
 -10  -1   9      108.40      135.95     15.50 o 
  -9  -1   9       56.48       71.55     10.43 o 
  -8  -1   9       26.34       22.95      7.06 o 
  -7  -1   9     1064.21     1018.00     84.87 o 
  -6  -1   9     2372.41     2380.46    170.36 o 
  -5  -1   9      625.36      618.01     32.91 o 
  -4  -1   9      349.70      336.13     18.63 o 
  -3  -1   9     3232.91     2990.80    175.95 o 
  -2  -1   9    14322.35    14837.49    669.65 o 
  -1  -1   9      337.52      279.07      8.18 o 
   0  -1   9     5483.91     5769.79    166.93 o 
   1  -1   9     5549.27     5638.84    157.72 o 
   2  -1   9     1454.83     1373.25     31.91 o 
   3  -1   9       12.96       24.28      5.80 o 
   4  -1   9      121.87      118.08      8.56 o 
   5  -1   9      121.75      141.29      7.93 o 
   6  -1   9       46.59       74.11     11.18 o 
   7  -1   9      154.16      150.29     12.01 o 
 -10   0   9        5.31        8.35      9.50 o 
  -9   0   9      368.82      417.49     37.26 o 
  -8   0   9     2153.10     2128.14    207.83 o 
  -7   0   9      852.33      744.05     64.58 o 
  -6   0   9      513.39      525.76     40.37 o 
  -5   0   9     4886.83     4755.08    249.85 o 
  -4   0   9     3638.42     3498.90    245.92 o 
  -3   0   9       98.23       71.01      4.97 o 
  -2   0   9      397.74      391.14     17.39 o 
  -1   0   9     3023.88     2932.49     89.22 o 
   0   0   9      454.33      365.32     14.70 o 
   1   0   9      492.90      460.88     15.98 o 
   2   0   9      262.05      312.16      8.34 o 
   3   0   9       17.88       20.29      3.62 o 
   4   0   9      634.22      647.01     24.80 o 
   5   0   9      956.59      881.93     52.38 o 
   6   0   9       51.06       41.51      9.94 o 
   7   0   9       83.28       69.12     17.80 o 
 -10   1   9      536.59      547.27     37.40 o 
  -9   1   9       92.44      119.90     14.48 o 
  -8   1   9      119.64       95.71     11.95 o 
  -7   1   9     1144.85     1080.62     81.56 o 
  -6   1   9      960.34      865.54     63.55 o 
  -5   1   9      166.73      153.74      9.80 o 
  -4   1   9      121.93      112.61      6.06 o 
  -3   1   9      398.65      371.90     15.94 o 
  -2   1   9      961.89      802.17     55.27 o 
  -1   1   9     2944.30     2782.42     73.69 o 
   0   1   9     1030.86     1003.20     20.05 o 
   1   1   9      124.78      129.74      3.83 o 
   2   1   9     3174.97     3202.40    100.60 o 
   3   1   9     3106.73     3161.36     93.88 o 
   4   1   9      236.62      252.14     18.15 o 
   5   1   9      517.29      463.84     25.92 o 
   6   1   9      834.61      765.54     72.24 o 
   7   1   9      278.65      279.80     63.34 o 
 -10   2   9        1.24       -0.75      6.89 o 
  -9   2   9       76.51      103.31     18.42 o 
  -8   2   9      324.15      295.33     39.12 o 
  -7   2   9      637.59      563.96     43.47 o 
  -6   2   9      721.98      684.56     25.67 o 
  -5   2   9        4.32        3.15      2.88 o 
  -4   2   9     5428.16     4999.43    158.79 o 
  -3   2   9     6385.53     6380.17    271.38 o 
  -2   2   9     1782.32     1795.04     65.41 o 
  -1   2   9      839.93      904.46     17.18 o 
   0   2   9     5480.68     5488.31    150.16 o 
   1   2   9     3759.95     3704.47    187.34 o 
   2   2   9      580.83      609.21     13.39 o 
   3   2   9      323.22      332.96      9.59 o 
   4   2   9     1460.31     1443.94     91.46 o 
   5   2   9      550.61      541.38     34.77 o 
   6   2   9       21.62        8.56     11.16 o 
 -10   3   9       46.27       62.30     13.25 o 
  -9   3   9      447.32      534.27     45.75 o 
  -8   3   9      772.61      845.62     87.56 o 
  -7   3   9       43.41       38.08      8.27 o 
  -6   3   9     2095.26     1975.68     55.27 o 
  -5   3   9     9077.28     8404.07    308.46 o 
  -4   3   9     1787.01     1645.67     37.97 o 
  -3   3   9     2002.74     1897.66     84.66 o 
  -2   3   9     7204.25     7307.34    227.61 o 
  -1   3   9     3351.14     3203.16    105.16 o 
   0   3   9        5.21       15.15      5.13 o 
   1   3   9       96.58       93.83      5.62 o 
   2   3   9      954.38      956.30     38.34 o 
   3   3   9     1992.10     2012.03    106.08 o 
   4   3   9      231.40      261.02     14.20 o 
   5   3   9       15.66       18.72      4.26 o 
   6   3   9       45.12       34.24      4.03 o 
 -10   4   9      416.93      386.14     39.12 o 
  -9   4   9       24.85       19.26      9.11 o 
  -8   4   9     1379.71     1208.36     84.04 o 
  -7   4   9     3523.59     3293.38    114.26 o 
  -6   4   9     1058.09      949.97     33.48 o 
  -5   4   9      802.83      750.32     20.01 o 
  -4   4   9     4631.72     4430.30    151.11 o 
  -3   4   9     1879.04     1848.20     72.45 o 
  -2   4   9       19.62       31.46      3.48 o 
  -1   4   9        3.47       14.27      6.42 o 
   0   4   9      431.88      469.97      8.09 o 
   1   4   9      867.32      784.45     51.13 o 
   2   4   9     3549.99     3687.52    129.30 o 
   3   4   9      187.19      185.88     19.03 o 
   4   4   9      123.05      132.23      6.50 o 
   5   4   9      476.71      441.06     40.17 o 
   6   4   9      313.82      303.46     27.32 o 
 -10   5   9      120.41      122.84     22.95 o 
  -9   5   9      484.21      505.10     27.95 o 
  -8   5   9      114.40      139.77     13.47 o 
  -7   5   9        0.21        4.97      6.71 o 
  -6   5   9      323.12      319.04     12.13 o 
  -5   5   9      514.11      461.45     15.05 o 
  -4   5   9      509.54      437.57     16.77 o 
  -3   5   9     1436.24     1403.26    128.13 o 
  -2   5   9       88.36       66.72     10.56 o 
  -1   5   9     2061.57     1863.48    123.53 o 
   0   5   9     3788.09     3660.76    425.59 o 
   1   5   9     1306.83     1334.56     26.50 o 
   2   5   9      671.99      588.26     33.19 o 
   3   5   9     1820.98     1626.99     81.57 o 
   4   5   9     1019.32      857.76     58.85 o 
   5   5   9       21.94       49.68     10.76 o 
 -10   6   9      121.69      104.64     12.15 o 
  -9   6   9      120.60      114.17     13.58 o 
  -8   6   9       15.21       16.86      6.62 o 
  -7   6   9      736.12      700.57     27.56 o 
  -6   6   9     2250.57     2043.01     60.97 o 
  -5   6   9      832.80      798.65     53.20 o 
  -4   6   9      116.75      143.09     15.53 o 
  -3   6   9     3938.48     3624.14    323.34 o 
  -2   6   9     5229.63     5137.86    368.25 o 
  -1   6   9      560.42      499.84     19.09 o 
   0   6   9      443.20      536.55     41.40 o 
   1   6   9     2282.00     2467.04    101.02 o 
   2   6   9     1112.37     1174.94     51.34 o 
   3   6   9      166.88      169.33     15.32 o 
   4   6   9       41.96       48.44     17.39 o 
   5   6   9      193.58      206.17     21.11 o 
  -9   7   9      396.98      370.49     24.51 o 
  -8   7   9      882.93      875.73     34.98 o 
  -7   7   9      637.13      631.87     64.38 o 
  -6   7   9      129.62      117.83      8.84 o 
  -5   7   9     2993.67     2524.77    173.47 o 
  -4   7   9     2232.56     2094.93    158.56 o 
  -3   7   9      365.01      366.13     24.84 o 
  -2   7   9      467.41      482.33     16.68 o 
  -1   7   9     1319.31     1482.13     60.86 o 
   0   7   9      841.26      931.51     40.99 o 
   1   7   9      233.98      253.78     18.22 o 
   2   7   9       68.20       65.41     10.35 o 
   3   7   9       33.30       45.54     16.56 o 
   4   7   9      352.94      353.97     27.74 o 
   5   7   9      310.99      368.05     32.29 o 
  -9   8   9      187.49      183.35     16.35 o 
  -8   8   9       29.36       27.48      6.82 o 
  -7   8   9      369.08      350.73     21.11 o 
  -6   8   9      674.01      667.14     39.54 o 
  -5   8   9      299.77      270.88     21.32 o 
  -4   8   9      150.37      127.23      9.52 o 
  -3   8   9       16.96       22.28      1.98 o 
  -2   8   9     1045.96     1072.76     87.98 o 
  -1   8   9     1337.91     1561.20     67.07 o 
   0   8   9     1185.63     1298.31     59.62 o 
   1   8   9        3.71        7.87      6.62 o 
   2   8   9      878.38      925.30     72.86 o 
   3   8   9     1082.51     1036.66     58.37 o 
   4   8   9      269.27      277.38     27.32 o 
  -9   9   9       58.23       58.85     10.06 o 
  -8   9   9      109.30      123.82     11.08 o 
  -7   9   9      230.33      219.15     30.43 o 
  -6   9   9      897.89      752.71     67.28 o 
  -5   9   9       19.17       20.10      3.06 o 
  -4   9   9     1886.44     1806.96    105.78 o 
  -3   9   9     3637.05     3358.04    298.29 o 
  -2   9   9      434.82      553.11     31.46 o 
  -1   9   9      410.43      408.62     42.23 o 
   0   9   9     1735.61     1894.89    127.51 o 
   1   9   9     1400.13     1563.27     77.83 o 
   2   9   9       24.94       32.29     10.35 o 
   3   9   9      137.34      134.55     18.22 o 
  -8  10   9      315.60      296.43     33.95 o 
  -7  10   9        1.44       -4.14      8.28 o 
  -6  10   9      906.08      863.61     33.12 o 
  -5  10   9     2557.00     2402.13    170.78 o 
  -4  10   9      469.39      472.39     44.09 o 
  -3  10   9      742.81      646.90     68.93 o 
  -2  10   9     1501.67     1627.86     75.76 o 
  -1  10   9      367.68      438.43     28.98 o 
   0  10   9       71.58       76.18     13.25 o 
   1  10   9       13.61        8.69      7.87 o 
   2  10   9       69.48       70.79     22.77 o 
   3  10   9      161.37      176.78     35.19 o 
  -7  11   9      689.34      635.91     42.64 o 
  -6  11   9      120.37      140.35      9.52 o 
  -5  11   9      101.77       98.68     22.15 o 
  -4  11   9      423.37      429.32     27.74 o 
  -3  11   9      387.92      436.77     28.15 o 
  -2  11   9      221.93      292.70     22.77 o 
  -1  11   9       18.39       27.74      9.52 o 
   0  11   9       30.78       34.78     11.18 o 
   1  11   9      395.12      440.08     33.95 o 
   2  11   9      520.65      533.24     40.99 o 
  -6  12   9       15.48       15.73      7.45 o 
  -3  12   9      418.58      403.24     45.95 o 
  -2  12   9        5.90       40.16     19.46 o 
  -1  12   9      619.95      724.09     70.79 o 
   0  12   9     1007.19     1067.30     64.58 o 
  -2 -13  10        0.11       -1.90      4.12 o 
  -1 -13  10      181.97      191.37     13.44 o 
   0 -13  10      371.38      358.73     25.07 o 
   1 -13  10      126.13      129.17     30.22 o 
  -4 -12  10       71.10       75.20     11.11 o 
  -3 -12  10      202.35      207.22     20.44 o 
  -2 -12  10      802.92      798.74     59.98 o 
  -1 -12  10      737.02      678.12     47.53 o 
   0 -12  10       10.84        7.01      4.01 o 
   1 -12  10      624.09      531.81     79.90 o 
   2 -12  10      538.23      522.06     39.74 o 
   3 -12  10       99.60      101.43     18.22 o 
  -5 -11  10      383.73      394.61     23.50 o 
  -4 -11  10     1558.26     1469.66    133.21 o 
  -3 -11  10      430.26      424.35     32.59 o 
  -2 -11  10       59.60       56.68      8.11 o 
  -1 -11  10      792.81      643.58     56.06 o 
   0 -11  10      867.91      781.95     49.11 o 
   1 -11  10      152.02      171.34     13.16 o 
   2 -11  10       25.72       17.80      9.52 o 
   3 -11  10       37.93       41.81     12.83 o 
   4 -11  10      130.97      178.44     23.60 o 
  -6 -10  10      506.11      539.49     35.31 o 
  -5 -10  10      215.58      268.90     15.97 o 
  -4 -10  10        3.84       10.43      4.38 o 
  -3 -10  10      135.66      131.26     15.31 o 
  -2 -10  10      230.24      247.32     15.87 o 
  -1 -10  10      414.92      394.28     27.19 o 
   0 -10  10      286.74      256.54     16.43 o 
   1 -10  10       90.39       73.66     12.01 o 
   2 -10  10       90.49      110.95     27.32 o 
   3 -10  10      532.14      532.82     63.34 o 
   4 -10  10      257.99      318.37     31.46 o 
   5 -10  10       19.45       29.19      9.66 o 
  -7  -9  10      161.43      150.52     29.80 o 
  -6  -9  10      138.78      132.34     12.29 o 
  -5  -9  10       51.77       40.99      8.23 o 
  -4  -9  10      116.37      106.43     10.73 o 
  -3  -9  10     1063.21      930.69     70.06 o 
  -2  -9  10     1307.14     1235.84    100.21 o 
  -1  -9  10      334.09      319.52     12.95 o 
   0  -9  10      537.87      508.08     16.92 o 
   1  -9  10     1718.08     1510.70     85.19 o 
   2  -9  10     1524.05     1579.83     83.21 o 
   3  -9  10        9.75       13.66      9.94 o 
   4  -9  10      672.80      696.77     79.07 o 
   5  -9  10      562.60      580.41     34.57 o 
  -7  -8  10       73.65       75.96     14.98 o 
  -6  -8  10      105.83      147.19     20.93 o 
  -5  -8  10      907.10     1028.56     57.14 o 
  -4  -8  10     1398.36     1472.06     79.56 o 
  -3  -8  10      128.87      120.11     14.06 o 
  -2  -8  10      547.51      561.15     37.33 o 
  -1  -8  10     3311.56     3038.11    169.95 o 
   0  -8  10     1510.79     1364.11     39.72 o 
   1  -8  10      162.97      137.68      6.87 o 
   2  -8  10      949.24      882.65     47.61 o 
   3  -8  10      771.06      789.50     47.20 o 
   4  -8  10       24.79       27.32     10.76 o 
   5  -8  10        0.24       -0.16      6.39 o 
   6  -8  10       10.06       20.35      8.34 o 
  -8  -7  10       43.07       50.57     11.57 o 
  -7  -7  10      640.47      695.15     31.52 o 
  -6  -7  10      738.07      773.08     31.00 o 
  -5  -7  10       54.01       54.95     11.80 o 
  -4  -7  10      279.16      286.41     15.51 o 
  -3  -7  10     1179.92     1163.93     54.30 o 
  -2  -7  10     2913.22     2978.85     89.28 o 
  -1  -7  10      441.68      406.43     20.37 o 
   0  -7  10     2246.70     2201.81     73.09 o 
   1  -7  10      918.94      866.04     33.19 o 
   2  -7  10      194.38      125.84     94.60 o 
   3  -7  10      357.15      325.41     38.50 o 
   4  -7  10       78.39       81.14     13.66 o 
   5  -7  10       83.07      105.58     12.44 o 
   6  -7  10      490.32      499.47     29.10 o 
  -8  -6  10      344.44      383.46     40.18 o 
  -7  -6  10       27.67       41.76     11.16 o 
  -6  -6  10      115.30      136.96     12.58 o 
  -5  -6  10      584.85      687.26     30.84 o 
  -4  -6  10     1228.04     1395.16     49.86 o 
  -3  -6  10     1608.83     1585.38     53.07 o 
  -2  -6  10       67.93       66.24      6.87 o 
  -1  -6  10     3390.87     3387.29    107.52 o 
   0  -6  10     1101.64     1121.40     32.05 o 
   1  -6  10      217.16      221.05     19.87 o 
   2  -6  10       87.84       80.91      3.52 o 
   3  -6  10      142.28      124.61     24.43 o 
   4  -6  10      644.46      721.19     62.10 o 
   5  -6  10      655.70      662.41     31.13 o 
   6  -6  10        0.50        3.21      9.94 o 
  -9  -5  10      103.66       93.09     14.46 o 
  -8  -5  10        1.71        5.78      6.71 o 
  -7  -5  10       98.05       99.47     14.01 o 
  -6  -5  10      817.74      894.05     40.96 o 
  -5  -5  10     1766.40     1760.23     57.34 o 
  -4  -5  10      167.48      184.09     25.67 o 
  -3  -5  10     1166.68     1140.01     46.78 o 
  -2  -5  10     3856.35     3892.06    112.10 o 
  -1  -5  10     1512.34     1469.15     53.56 o 
   0  -5  10      153.46      159.82      8.47 o 
   1  -5  10      466.75      471.69     21.53 o 
   2  -5  10     2330.67     2214.20     82.18 o 
   3  -5  10     1262.45     1164.51     83.63 o 
   4  -5  10       47.76       55.06     17.39 o 
   5  -5  10      291.46      311.67     17.79 o 
   6  -5  10      319.22      334.07     33.86 o 
  -9  -4  10       39.01       45.84     12.30 o 
  -8  -4  10      608.89      698.06     54.74 o 
  -7  -4  10      998.01     1062.13     43.32 o 
  -6  -4  10      223.24      252.53     24.84 o 
  -5  -4  10      691.06      728.91     44.71 o 
  -4  -4  10     3765.98     3822.33    174.30 o 
  -3  -4  10     3044.01     2978.67     99.36 o 
  -2  -4  10       12.74       11.67      4.58 o 
  -1  -4  10     1532.94     1556.22     43.80 o 
   0  -4  10     1602.71     1467.25     36.44 o 
   1  -4  10     1300.28     1253.52     37.30 o 
   2  -4  10       20.47       17.19      6.49 o 
   3  -4  10       86.81       86.60      3.17 o 
   4  -4  10      172.16      139.10     22.77 o 
   5  -4  10      254.93      248.44     17.03 o 
   6  -4  10      190.31      189.20     18.30 o 
  -9  -3  10      444.45      485.54     29.66 o 
  -8  -3  10      133.20      182.77     18.47 o 
  -7  -3  10      290.22      267.68     27.02 o 
  -6  -3  10     1542.30     1579.11    103.29 o 
  -5  -3  10     1976.10     1861.07    128.55 o 
  -4  -3  10       24.34       18.84      4.36 o 
  -3  -3  10      407.20      446.61     21.74 o 
  -2  -3  10      880.51      765.27     23.11 o 
  -1  -3  10     1077.79      958.72     23.12 o 
   0  -3  10     1421.04     1328.99     31.44 o 
   1  -3  10      318.35      304.63     12.78 o 
   2  -3  10      770.13      747.55     19.29 o 
   3  -3  10     2315.42     2346.73     60.45 o 
   4  -3  10      840.69      862.30     32.09 o 
   5  -3  10        1.90        2.32      5.13 o 
   6  -3  10      156.00      151.76     14.37 o 
  -9  -2  10       10.30       21.44      7.84 o 
  -8  -2  10      181.11      191.84     18.66 o 
  -7  -2  10      576.56      531.25     61.07 o 
  -6  -2  10      274.31      242.32     20.75 o 
  -5  -2  10       40.01       30.93      9.32 o 
  -4  -2  10       34.07       24.90      7.54 o 
  -3  -2  10     1997.09     2006.86     91.91 o 
  -2  -2  10     6217.43     6156.21    197.23 o 
  -1  -2  10      442.88      438.55     15.01 o 
   0  -2  10      618.90      614.59     15.80 o 
   1  -2  10     5690.31     5691.36    181.40 o 
   2  -2  10     3534.40     3405.20     93.36 o 
   3  -2  10       62.37       45.57      3.94 o 
   4  -2  10     1120.44     1077.45     40.45 o 
   5  -2  10      481.30      507.23     54.86 o 
   6  -2  10      113.23      136.15     13.46 o 
 -10  -1  10        0.71       -1.45     10.32 o 
  -9  -1  10      248.93      272.29     30.24 o 
  -8  -1  10     1431.58     1454.92    161.88 o 
  -7  -1  10      281.63      298.57     16.60 o 
  -6  -1  10      397.17      352.99     31.88 o 
  -5  -1  10     3563.92     3624.67    216.73 o 
  -4  -1  10     5941.99     6061.70    347.56 o 
  -3  -1  10      816.41      877.24     33.74 o 
  -2  -1  10     3905.20     4059.38    143.45 o 
  -1  -1  10    12022.63    12182.60    495.90 o 
   0  -1  10     3233.71     2927.24     76.39 o 
   1  -1  10      147.34      186.24      5.42 o 
   2  -1  10     3122.49     3097.04     83.25 o 
   3  -1  10     1036.70     1050.64     40.16 o 
   4  -1  10       93.68       94.36      6.56 o 
   5  -1  10        7.02        9.18      3.26 o 
   6  -1  10        1.10       -2.07      4.51 o 
 -10   0  10      375.88      410.21     28.22 o 
  -9   0  10       69.19       67.26     12.63 o 
  -8   0  10      390.32      395.82     28.77 o 
  -7   0  10     2491.37     2415.16    213.21 o 
  -6   0  10     1492.75     1372.81     85.70 o 
  -5   0  10       17.08       25.03      6.00 o 
  -4   0  10     2055.39     2120.08    108.05 o 
  -3   0  10     2812.47     2914.49    172.23 o 
  -2   0  10     1928.33     1690.94     47.61 o 
  -1   0  10       92.62       80.34     19.04 o 
   0   0  10      147.82      160.38      7.66 o 
   1   0  10      496.65      474.50     11.45 o 
   2   0  10      853.79      803.00     20.83 o 
   3   0  10      430.62      430.65     13.92 o 
   4   0  10      287.07      275.59     11.45 o 
   5   0  10       65.14       62.35      7.36 o 
   6   0  10      507.86      430.35     56.10 o 
 -10   1  10       41.86       63.54     15.08 o 
  -9   1  10      468.04      512.19     36.23 o 
  -8   1  10     1016.72      991.67    106.81 o 
  -7   1  10      137.40      172.92     12.42 o 
  -6   1  10       45.62       41.18      5.66 o 
  -5   1  10     1078.92     1035.23     53.20 o 
  -4   1  10     1714.65     1557.46     59.41 o 
  -3   1  10      812.72      910.08     36.85 o 
  -2   1  10      930.05      912.99     41.19 o 
  -1   1  10      613.43      591.53     47.82 o 
   0   1  10     3177.48     3048.67     95.22 o 
   1   1  10     3441.94     3447.92     71.52 o 
   2   1  10      218.41      197.99     10.35 o 
   3   1  10      439.53      486.22     14.79 o 
   4   1  10     1457.23     1447.98     60.55 o 
   5   1  10      739.91      741.99     46.33 o 
   6   1  10        4.37        8.69     12.01 o 
 -10   2  10      211.58      198.21     20.54 o 
  -9   2  10      131.74      131.72     12.53 o 
  -8   2  10        5.47       19.97      6.06 o 
  -7   2  10      137.11      130.77     14.28 o 
  -6   2  10      900.00      806.92     35.81 o 
  -5   2  10     2020.44     1918.73     72.66 o 
  -4   2  10      731.29      738.01     22.58 o 
  -3   2  10      238.84      237.57     22.77 o 
  -2   2  10     6242.60     6258.91    394.54 o 
  -1   2  10     4294.85     4348.61    111.62 o 
   0   2  10      238.51      233.92      5.12 o 
   1   2  10      871.97      963.99     62.10 o 
   2   2  10     3872.19     3879.21    136.21 o 
   3   2  10      568.32      555.10     25.98 o 
   4   2  10        0.07        0.85      2.35 o 
   5   2  10      221.43      205.41     20.02 o 
   6   2  10      172.91      132.04     15.11 o 
 -10   3  10      145.27      171.54     16.60 o 
  -9   3  10        8.20        5.06      5.47 o 
  -8   3  10      532.61      582.33     43.88 o 
  -7   3  10     1374.41     1444.24     51.91 o 
  -6   3  10      819.40      770.56     27.43 o 
  -5   3  10      413.02      357.56     15.07 o 
  -4   3  10     6209.15     6226.88    201.52 o 
  -3   3  10     3484.97     3471.81     84.71 o 
  -2   3  10      339.44      352.91     14.28 o 
  -1   3  10      759.83      724.51     14.54 o 
   0   3  10      620.06      611.11     14.73 o 
   1   3  10     2325.37     2251.08    172.64 o 
   2   3  10      131.12      151.42     12.32 o 
   3   3  10      110.42      120.03      4.29 o 
   4   3  10      174.99      203.62      9.06 o 
   5   3  10      319.10      294.98     30.40 o 
   6   3  10      123.50      109.04     14.11 o 
 -10   4  10      310.06      284.40     34.58 o 
  -9   4  10      369.94      359.38     25.62 o 
  -8   4  10      125.88      120.74     14.49 o 
  -7   4  10       97.72       84.80      9.55 o 
  -6   4  10     2575.02     2425.99     88.49 o 
  -5   4  10     3795.56     3485.94    113.87 o 
  -4   4  10      486.73      491.84     17.80 o 
  -3   4  10     1485.79     1429.80     32.00 o 
  -2   4  10     2054.27     2007.09     42.63 o 
  -1   4  10      880.96      799.55     17.15 o 
   0   4  10     1861.88     1875.27     48.85 o 
   1   4  10       65.27       68.56      4.63 o 
   2   4  10      715.53      709.42     45.12 o 
   3   4  10     1194.07     1145.56     82.35 o 
   4   4  10      796.08      697.97     53.68 o 
   5   4  10       12.00        5.80     10.76 o 
 -10   5  10        8.46       11.08      7.01 o 
  -9   5  10        0.31        2.68      5.52 o 
  -8   5  10      195.15      234.39     13.85 o 
  -7   5  10     1146.60     1171.34     42.77 o 
  -6   5  10      866.25      883.93     29.62 o 
  -5   5  10       24.24       18.96      3.51 o 
  -4   5  10      641.48      606.97     28.57 o 
  -3   5  10     1475.56     1247.07     98.12 o 
  -2   5  10     1171.53     1201.74     79.49 o 
  -1   5  10      904.94      831.15     58.69 o 
   0   5  10      288.86      281.63     33.33 o 
   1   5  10     2264.43     2204.24    177.09 o 
   2   5  10     1453.73     1442.26    123.17 o 
   3   5  10      154.09      145.87     14.77 o 
   4   5  10      284.64      296.84     22.36 o 
   5   5  10      358.92      397.03     29.39 o 
  -9   6  10      236.49      207.73     16.77 o 
  -8   6  10      964.77      868.26     31.42 o 
  -7   6  10      827.94      782.11     26.63 o 
  -6   6  10      179.96      181.13     22.56 o 
  -5   6  10     3392.98     3042.98    234.12 o 
  -4   6  10     3860.01     3682.93    340.10 o 
  -3   6  10      576.54      506.62     20.91 o 
  -2   6  10     1603.07     1588.35     95.01 o 
  -1   6  10     4930.35     4645.00    331.90 o 
   0   6  10     1649.20     1858.04    105.57 o 
   1   6  10        7.96        9.11      6.21 o 
   2   6  10      325.63      327.06     35.19 o 
   3   6  10      460.20      458.72     28.57 o 
   4   6  10      142.82      120.89     24.84 o 
  -9   7  10      288.83      315.41     22.43 o 
  -8   7  10       57.34       63.82     12.71 o 
  -7   7  10     1132.46     1100.07     43.47 o 
  -6   7  10     1337.73     1219.69     50.72 o 
  -5   7  10       12.35       16.82      5.12 o 
  -4   7  10      792.20      670.05     30.22 o 
  -3   7  10     1623.24     1498.18    104.74 o 
  -2   7  10      543.75      533.44     41.52 o 
  -1   7  10        3.52       12.83      6.62 o 
   0   7  10       16.59       16.56      7.45 o 
   1   7  10       66.37       94.39     20.29 o 
   2   7  10      155.11      194.17     16.97 o 
   3   7  10      419.00      421.04     46.37 o 
   4   7  10      135.04      142.83     18.63 o 
  -9   8  10      318.15      261.27     19.17 o 
  -8   8  10      248.39      248.13     20.70 o 
  -7   8  10       20.60       20.26      4.24 o 
  -6   8  10       16.00       35.09     17.80 o 
  -5   8  10      530.68      469.52     19.46 o 
  -4   8  10      815.17      742.63     25.25 o 
  -3   8  10      836.31      790.32     43.03 o 
  -2   8  10      272.61      330.79     35.19 o 
  -1   8  10       82.37      122.13     23.60 o 
   0   8  10     1781.38     1914.76     90.67 o 
   1   8  10     1508.57     1610.88     78.25 o 
   2   8  10       88.12       77.00     22.77 o 
   3   8  10      215.98      213.21     22.77 o 
  -8   9  10       56.57       49.47     10.68 o 
  -7   9  10        0.61        7.56      4.26 o 
  -6   9  10      755.78      676.72     41.19 o 
  -5   9  10     2011.44     1729.06     49.68 o 
  -4   9  10      487.47      472.12     43.06 o 
  -3   9  10      205.20      202.36     15.32 o 
  -2   9  10     1945.47     2154.06    100.60 o 
  -1   9  10     2160.63     2338.29    154.01 o 
   0   9  10      147.58      172.23     32.29 o 
   1   9  10      831.03      814.76     47.61 o 
   2   9  10      890.23      983.67     57.55 o 
   3   9  10      266.69      336.58     30.64 o 
  -8  10  10      671.12      603.62     48.85 o 
  -7  10  10     1099.68      941.03     38.92 o 
  -6  10  10      290.21      248.40     20.29 o 
  -5  10  10      645.07      575.62     53.82 o 
  -4  10  10     1727.49     1497.26    212.18 o 
  -3  10  10      948.65     1145.13     59.20 o 
  -2  10  10        4.11       12.01      7.87 o 
  -1  10  10      462.03      477.35     32.29 o 
   0  10  10      480.12      516.68     35.19 o 
   1  10  10      205.14      225.22     23.18 o 
   2  10  10       57.20       72.04     14.90 o 
  -7  11  10       95.90       95.63      9.52 o 
  -6  11  10      391.65      324.16     21.11 o 
  -5  11  10      271.12      312.16     23.18 o 
  -4  11  10       73.29       80.73     13.25 o 
  -3  11  10        0.08       -0.83      6.21 o 
  -2  11  10      159.93      152.35     29.39 o 
  -1  11  10      263.63      350.66     45.13 o 
   0  11  10      579.17      725.75     72.86 o 
   1  11  10      159.31      172.23     21.94 o 
  -2  12  10      678.52      792.82     76.59 o 
  -1  12  10      117.11      154.01     20.70 o 
  -3 -12  11      512.76      464.97     55.32 o 
  -2 -12  11        0.13       -4.91      5.33 o 
  -1 -12  11      675.97      719.52     51.79 o 
   0 -12  11      612.38      654.90     48.89 o 
   1 -12  11      123.81       82.04     49.47 o 
   2 -12  11        0.90        2.90     14.08 o 
  -4 -11  11        7.46        3.93      7.17 o 
  -3 -11  11      829.57      776.37     82.53 o 
  -2 -11  11      810.79      740.04     84.46 o 
  -1 -11  11       62.73       57.58      5.95 o 
   0 -11  11       83.08       66.44      5.52 o 
   1 -11  11      122.00      117.60     11.85 o 
   2 -11  11      254.63      243.02     25.67 o 
   3 -11  11      102.52      110.95     19.04 o 
  -5 -10  11      275.07      302.42     25.90 o 
  -4 -10  11      305.89      347.37     29.56 o 
  -3 -10  11       50.52       63.85      8.78 o 
  -2 -10  11        8.78       14.98      4.76 o 
  -1 -10  11        1.17        2.89      4.10 o 
   0 -10  11       81.50       79.64     10.70 o 
   1 -10  11      438.21      475.60     22.83 o 
   2 -10  11      544.20      514.19     38.09 o 
   3 -10  11        4.44        7.45      9.11 o 
   4 -10  11      185.52      202.86     26.50 o 
  -6  -9  11      102.57      120.09     11.23 o 
  -5  -9  11      248.53      259.90     19.34 o 
  -4  -9  11      468.84      473.63     22.34 o 
  -3  -9  11        7.69        7.64      5.40 o 
  -2  -9  11      578.89      544.15     38.02 o 
  -1  -9  11     1980.73     1760.78    126.75 o 
   0  -9  11      848.43      750.34     58.12 o 
   1  -9  11        3.50        5.13      8.72 o 
   2  -9  11     1146.65     1203.92    103.09 o 
   3  -9  11     1166.58     1240.35     73.69 o 
   4  -9  11      112.20      136.62     21.11 o 
  -7  -8  11      489.05      615.76     31.92 o 
  -6  -8  11      646.51      712.13     31.21 o 
  -5  -8  11       25.37       16.91      6.94 o 
  -4  -8  11      717.96      804.90     33.79 o 
  -3  -8  11     2418.64     2630.01    102.37 o 
  -2  -8  11     1333.40     1330.98     53.12 o 
  -1  -8  11       87.30       87.38     14.53 o 
   0  -8  11     1104.55      977.19     49.34 o 
   1  -8  11      819.45      727.91     43.40 o 
   2  -8  11      378.86      387.09     29.81 o 
   3  -8  11        2.10       16.97     16.15 o 
   4  -8  11      146.79      125.44     18.63 o 
   5  -8  11      193.95      224.94     18.87 o 
  -7  -7  11        1.89        0.57      5.47 o 
  -6  -7  11      362.09      355.98     22.09 o 
  -5  -7  11      743.38      809.96     39.98 o 
  -4  -7  11      825.72      863.99     33.23 o 
  -3  -7  11       60.25       75.33     10.28 o 
  -2  -7  11     1129.01     1064.54     34.98 o 
  -1  -7  11     1471.20     1433.01     51.77 o 
   0  -7  11      383.02      379.05     19.80 o 
   1  -7  11       48.10       58.32      8.69 o 
   2  -7  11      153.52      152.35     16.56 o 
   3  -7  11      333.41      361.42     27.74 o 
   4  -7  11      306.53      316.71     44.71 o 
   5  -7  11      145.66      130.07     14.47 o 
  -8  -6  11       72.82       49.70     28.59 o 
  -7  -6  11      251.26      303.79     25.25 o 
  -6  -6  11      341.17      413.77     26.89 o 
  -5  -6  11      454.62      443.86     25.13 o 
  -4  -6  11       13.68        8.90      4.98 o 
  -3  -6  11     1488.81     1544.57     54.68 o 
  -2  -6  11     2268.07     2186.12     73.36 o 
  -1  -6  11     1192.57     1175.34     42.73 o 
   0  -6  11        7.10        6.91      6.00 o 
   1  -6  11     1498.09     1454.44     45.07 o 
   2  -6  11     1302.60     1102.48    118.61 o 
   3  -6  11      466.98      500.12     32.29 o 
   4  -6  11       13.45        3.73      7.04 o 
   5  -6  11      292.81      299.26     20.17 o 
  -8  -5  11      191.54      235.18     19.67 o 
  -7  -5  11      116.45      129.05     31.26 o 
  -6  -5  11       42.61       47.00      8.34 o 
  -5  -5  11      287.14      264.24     19.07 o 
  -4  -5  11     3092.37     3171.97    111.87 o 
  -3  -5  11     2343.92     2409.80     71.52 o 
  -2  -5  11      248.07      256.63     12.58 o 
  -1  -5  11     3379.09     3337.91     96.75 o 
   0  -5  11     3092.22     2899.39     92.11 o 
   1  -5  11       90.01       72.01      7.17 o 
   2  -5  11      442.75      424.56     21.53 o 
   3  -5  11      241.35      216.63      8.90 o 
   4  -5  11      218.64      241.78     20.70 o 
   5  -5  11      144.14      156.94     16.46 o 
   6  -5  11       14.30       17.07      8.48 o 
  -9  -4  11      322.45      358.82     26.14 o 
  -8  -4  11       29.06       25.05      9.08 o 
  -7  -4  11      279.66      373.31     26.49 o 
  -6  -4  11     1328.87     1377.98     55.42 o 
  -5  -4  11     2139.41     2186.83    138.48 o 
  -4  -4  11        2.30        4.72      4.78 o 
  -3  -4  11     1579.83     1652.35     64.58 o 
  -2  -4  11     2518.45     2429.58     73.67 o 
  -1  -4  11      952.73      940.41     30.32 o 
   0  -4  11        9.12        9.32      3.51 o 
   1  -4  11      175.79      165.02      9.06 o 
   2  -4  11      654.85      673.20     17.53 o 
   3  -4  11      698.71      650.12     42.85 o 
   4  -4  11      197.58      175.12     16.15 o 
   5  -4  11        9.90        5.31      8.43 o 
   6  -4  11      260.76      232.04     28.15 o 
  -9  -3  11      226.68      249.01     25.67 o 
  -8  -3  11      742.58      809.93     46.53 o 
  -7  -3  11      218.04      251.82     16.56 o 
  -6  -3  11       82.71       62.54     10.19 o 
  -5  -3  11      573.86      588.97     42.02 o 
  -4  -3  11      851.11      927.02     52.99 o 
  -3  -3  11      730.39      719.52     21.61 o 
  -2  -3  11      232.62      211.85     15.35 o 
  -1  -3  11       43.10       36.44      4.53 o 
   0  -3  11      902.84      914.08     27.94 o 
   1  -3  11     3388.30     3160.70     88.26 o 
   2  -3  11      795.33      743.03     26.70 o 
   3  -3  11      155.00      128.55      5.59 o 
   4  -3  11      553.31      561.79     18.60 o 
   5  -3  11      615.97      665.92     39.95 o 
   6  -3  11      191.74      168.06     15.89 o 
  -9  -2  11       81.40       88.79     12.02 o 
  -8  -2  11       53.23       50.01     10.37 o 
  -7  -2  11       14.27       20.45     10.54 o 
  -6  -2  11       56.31       56.80      7.54 o 
  -5  -2  11     1508.80     1365.02    127.10 o 
  -4  -2  11     2874.84     2880.23    152.77 o 
  -3  -2  11      945.02     1067.06     47.61 o 
  -2  -2  11     1562.18     1577.68     40.05 o 
  -1  -2  11     6975.38     6762.34    215.57 o 
   0  -2  11     4247.72     4092.82    123.23 o 
   1  -2  11        7.94        9.67      3.36 o 
   2  -2  11     2256.24     2217.96     59.69 o 
   3  -2  11     1167.56     1159.57     32.48 o 
   4  -2  11      446.12      450.29     20.43 o 
   5  -2  11       21.34        8.52      8.43 o 
   6  -2  11      145.88      149.43     13.66 o 
  -9  -1  11       63.19       66.88     10.76 o 
  -8  -1  11      203.22      214.77     20.47 o 
  -7  -1  11     1489.03     1506.95    118.20 o 
  -6  -1  11     2611.00     2686.99    215.49 o 
  -5  -1  11      375.22      411.14     21.56 o 
  -4  -1  11     3067.26     3227.66    133.52 o 
  -3  -1  11     6572.10     6836.40    302.64 o 
  -2  -1  11     3289.77     3179.74     90.87 o 
  -1  -1  11      635.91      651.66     16.97 o 
   0  -1  11     3115.25     3076.62     77.50 o 
   1  -1  11     2337.72     2198.41     52.95 o 
   2  -1  11      171.24      172.31      9.94 o 
   3  -1  11       39.08       41.58      5.17 o 
   4  -1  11      108.15      128.32      8.19 o 
   5  -1  11      247.95      250.08     12.72 o 
   6  -1  11       55.08       59.11     12.42 o 
 -10   0  11       72.49       75.57     21.52 o 
  -9   0  11      778.13      693.67     92.53 o 
  -8   0  11     1091.97     1038.16    113.64 o 
  -7   0  11       41.00       36.29      9.11 o 
  -6   0  11      800.08      811.45     67.90 o 
  -5   0  11     3747.09     3642.79    163.32 o 
  -4   0  11      651.76      648.22     19.45 o 
  -3   0  11      317.66      347.00     14.08 o 
  -2   0  11      601.31      627.01     17.39 o 
  -1   0  11      838.80      731.81     16.66 o 
   0   0  11      392.65      392.45     15.32 o 
   1   0  11      175.56      181.44      5.41 o 
   2   0  11        0.53        5.82      5.18 o 
   3   0  11      143.06      153.25     15.94 o 
   4   0  11      747.55      793.25     29.17 o 
   5   0  11      161.86      164.22     14.12 o 
   6   0  11        0.32        4.58      7.04 o 
 -10   1  11      181.79      219.68     20.29 o 
  -9   1  11        0.63       -2.03     12.63 o 
  -8   1  11      118.79      166.64     16.59 o 
  -7   1  11      325.02      364.45     25.46 o 
  -6   1  11      522.55      497.11     27.32 o 
  -5   1  11      160.68      142.58     13.97 o 
  -4   1  11       54.25       46.14      4.97 o 
  -3   1  11     1096.11     1097.06     75.97 o 
  -2   1  11     3896.73     3912.54    133.93 o 
  -1   1  11     1359.49     1334.92     27.90 o 
   0   1  11        1.90       14.14      7.87 o 
   1   1  11     1907.53     1709.95    113.75 o 
   2   1  11     2464.62     2421.39     88.80 o 
   3   1  11      841.56      899.31     33.15 o 
   4   1  11        0.50        0.48      2.46 o 
   5   1  11      553.52      493.82     39.15 o 
 -10   2  11        1.60        8.96      7.25 o 
  -9   2  11       91.30       96.52     13.58 o 
  -8   2  11      481.73      454.72     51.54 o 
  -7   2  11      575.19      565.53     51.75 o 
  -6   2  11       56.08       64.53      8.03 o 
  -5   2  11     1511.30     1534.81     41.62 o 
  -4   2  11     5327.60     5342.53    173.61 o 
  -3   2  11     1701.90     1647.61     49.28 o 
  -2   2  11       73.33       76.58      5.36 o 
  -1   2  11      866.33      868.75     20.19 o 
   0   2  11     4695.69     4623.64    104.98 o 
   1   2  11     1867.45     1949.35     96.05 o 
   2   2  11      126.60      120.88      7.59 o 
   3   2  11      575.73      623.86     23.72 o 
   4   2  11      413.00      390.67     26.09 o 
   5   2  11       69.11       63.20      6.58 o 
 -10   3  11      265.78      311.83     44.92 o 
  -9   3  11      339.67      397.55     28.00 o 
  -8   3  11       54.37       61.63      8.54 o 
  -7   3  11      607.32      648.85     24.46 o 
  -6   3  11     2345.91     2372.29     69.45 o 
  -5   3  11     2300.95     2301.01     61.99 o 
  -4   3  11       97.81       87.11      5.54 o 
  -3   3  11      665.02      715.52     18.80 o 
  -2   3  11     2138.26     2067.27     64.58 o 
  -1   3  11     3859.66     3936.23    106.91 o 
   0   3  11       46.66       49.94      3.00 o 
   1   3  11     1449.51     1401.69     78.45 o 
   2   3  11      770.63      783.34     29.95 o 
   3   3  11      223.51      246.83     17.64 o 
   4   3  11       62.91       59.37      7.08 o 
   5   3  11        8.23        9.03      3.98 o 
 -10   4  11       28.64       34.15     11.39 o 
  -9   4  11      131.02      121.41     14.33 o 
  -8   4  11      890.19      875.99     99.15 o 
  -7   4  11      517.49      548.18     36.23 o 
  -6   4  11       85.50      102.64      9.40 o 
  -5   4  11       12.93       29.15      9.11 o 
  -4   4  11      429.82      405.62     15.53 o 
  -3   4  11     1445.21     1441.08     30.67 o 
  -2   4  11     1919.52     1904.91     42.38 o 
  -1   4  11       90.40       98.76      4.43 o 
   0   4  11     2164.16     2099.03     80.61 o 
   1   4  11     1006.09      949.84     78.04 o 
   2   4  11      384.41      369.31     18.24 o 
   3   4  11        0.29        3.10      2.84 o 
   4   4  11      241.89      240.12     19.46 o 
   5   4  11      374.01      356.46     42.23 o 
  -9   5  11      135.28      162.20     21.11 o 
  -8   5  11       61.39       62.24     12.42 o 
  -7   5  11       39.16       48.70     11.39 o 
  -6   5  11      160.75      161.36      8.43 o 
  -5   5  11     1382.46     1340.34     37.88 o 
  -4   5  11     1548.01     1565.46    122.75 o 
  -3   5  11      135.57      144.63     10.14 o 
  -2   5  11     3044.76     2776.33    140.76 o 
  -1   5  11     4921.75     4781.91    241.57 o 
   0   5  11      764.84      725.85     83.63 o 
   1   5  11       19.88       17.10      1.43 o 
   2   5  11     1119.90     1090.08     56.30 o 
   3   5  11      927.17      967.11     48.85 o 
   4   5  11       98.57      144.90     15.73 o 
  -9   6  11       82.44       86.92     12.78 o 
  -8   6  11       77.79       61.98      9.18 o 
  -7   6  11     1063.74      990.62     31.09 o 
  -6   6  11     1627.54     1487.17     40.58 o 
  -5   6  11       51.10       58.25      5.47 o 
  -4   6  11     1234.28     1155.70     95.84 o 
  -3   6  11     4306.34     3901.56    366.19 o 
  -2   6  11     1804.94     1729.90    117.99 o 
  -1   6  11       10.66       14.02      1.55 o 
   0   6  11      743.04      883.90     41.81 o 
   1   6  11      876.87      948.89     45.95 o 
   2   6  11      199.86      197.48     28.57 o 
   3   6  11       23.94       28.15      9.11 o 
   4   6  11       21.00       19.87     14.90 o 
  -9   7  11      789.19      763.61     38.91 o 
  -8   7  11      601.22      534.39     25.96 o 
  -7   7  11       32.28       24.37      4.66 o 
  -6   7  11     1069.71      898.02     38.50 o 
  -5   7  11     2462.49     2045.76    130.82 o 
  -4   7  11      657.99      588.82     43.68 o 
  -3   7  11        0.32        5.10      1.89 o 
  -2   7  11      468.53      429.71     21.07 o 
  -1   7  11      467.85      584.57     32.29 o 
   0   7  11      372.45      444.22     43.47 o 
   1   7  11      104.76      116.75     23.18 o 
   2   7  11       21.87       13.66      7.87 o 
   3   7  11      176.36      186.30     33.12 o 
  -8   8  11       48.97       27.93      6.96 o 
  -7   8  11      107.64       99.71      7.01 o 
  -6   8  11      412.06      385.53     21.11 o 
  -5   8  11      137.40      127.34      6.44 o 
  -4   8  11       27.28       16.94      2.18 o 
  -3   8  11        9.61       17.77      6.43 o 
  -2   8  11      599.08      741.07     61.69 o 
  -1   8  11     1418.59     1620.82     80.73 o 
   0   8  11      307.76      329.96     26.50 o 
   1   8  11      349.14      364.74     28.57 o 
   2   8  11     1310.33     1399.33    112.61 o 
   3   8  11      648.94      693.04     75.35 o 
  -8   9  11      290.60      247.99     15.29 o 
  -7   9  11      871.99      699.91     46.78 o 
  -6   9  11      140.85      110.59      7.58 o 
  -5   9  11      608.46      471.59     14.49 o 
  -4   9  11     1606.09     1569.79    191.68 o 
  -3   9  11     1556.23     1727.22     83.63 o 
  -2   9  11       13.26       15.73      9.11 o 
  -1   9  11     1097.77     1205.16     96.88 o 
   0   9  11     1833.39     1918.07    141.17 o 
   1   9  11      505.24      608.17     65.83 o 
   2   9  11       15.58       29.39     11.18 o 
  -7  10  11      365.13      344.45     18.22 o 
  -6  10  11     1213.10     1089.24     38.09 o 
  -5  10  11      471.36      444.02     69.97 o 
  -4  10  11        0.89        7.87      7.45 o 
  -3  10  11      535.12      613.97     38.92 o 
  -2  10  11      685.62      774.60     45.54 o 
  -1  10  11      189.63      253.78     24.01 o 
   0  10  11       53.12       77.83     14.90 o 
   1  10  11       40.50       30.64     11.59 o 
  -4  11  11      351.44      407.38     31.05 o 
  -3  11  11      414.09      442.15     32.71 o 
  -2  11  11      191.69      221.49     37.26 o 
  -1  11  11        3.16        7.04     14.49 o 
   0  11  11      233.36      303.88     48.44 o 
  -1 -12  12      110.65      103.32     10.29 o 
  -3 -11  12      122.51      152.14     24.05 o 
  -2 -11  12      122.82       91.00     15.24 o 
  -1 -11  12      479.00      427.69     44.49 o 
   0 -11  12      299.72      289.87     23.20 o 
   1 -11  12       98.02      102.95     14.70 o 
   2 -11  12        0.23        0.41     12.42 o 
  -5 -10  12      129.10      134.96     15.59 o 
  -4 -10  12        0.15        1.65      4.79 o 
  -3 -10  12      212.67      237.31     25.55 o 
  -2 -10  12      250.98      230.45     17.40 o 
  -1 -10  12      285.77      254.36     18.31 o 
   0 -10  12       86.64       79.21     15.58 o 
   1 -10  12       25.49       27.30      7.59 o 
   2 -10  12      356.71      393.72     34.36 o 
   3 -10  12      286.55      324.58     52.99 o 
  -6  -9  12       43.49       48.44     10.38 o 
  -5  -9  12        0.56       -1.10      6.96 o 
  -4  -9  12      198.41      215.24     17.97 o 
  -3  -9  12      670.93      633.41     45.96 o 
  -2  -9  12      660.75      616.01     39.04 o 
  -1  -9  12        0.96       -2.06      3.78 o 
   0  -9  12      982.47      898.63     87.57 o 
   1  -9  12     1296.28     1270.04     62.72 o 
   2  -9  12      311.45      324.16     31.05 o 
   3  -9  12       83.46       69.14     16.15 o 
  -6  -8  12      325.10      370.93     21.93 o 
  -5  -8  12      737.60      863.47     39.06 o 
  -4  -8  12      847.86      813.48     42.68 o 
  -3  -8  12       60.04       69.71     16.54 o 
  -2  -8  12     1769.20     1865.38     65.11 o 
  -1  -8  12     1810.58     1809.90     62.06 o 
   0  -8  12      108.78       91.52      5.65 o 
   1  -8  12      291.02      237.00     15.76 o 
   2  -8  12      385.22      410.69     31.46 o 
   3  -8  12      227.49      249.64     25.25 o 
   4  -8  12       40.67       48.44     14.08 o 
  -7  -7  12      376.56      399.85     71.35 o 
  -6  -7  12      217.85      242.25     22.57 o 
  -5  -7  12        0.75        6.56      7.08 o 
  -4  -7  12      978.50     1034.79     39.80 o 
  -3  -7  12      753.97      745.32     34.85 o 
  -2  -7  12       11.90       16.97     10.35 o 
  -1  -7  12       28.80       26.77      7.40 o 
   0  -7  12        7.96        2.60      4.24 o 
   1  -7  12      257.92      250.72     24.12 o 
   2  -7  12     1153.10     1164.18     91.49 o 
   3  -7  12      318.83      303.05     27.74 o 
   4  -7  12      182.05      182.16     22.36 o 
  -8  -6  12       51.30       78.37     17.15 o 
  -7  -6  12        5.89       12.96      7.46 o 
  -6  -6  12       18.83       33.82      8.34 o 
  -5  -6  12      719.76      789.80     49.73 o 
  -4  -6  12      719.65      761.34     35.15 o 
  -3  -6  12       79.13       87.56     10.39 o 
  -2  -6  12        7.82        0.21      3.51 o 
  -1  -6  12      881.53      889.30     36.51 o 
   0  -6  12     3065.24     2973.07    105.16 o 
   1  -6  12      910.02      853.52     37.43 o 
   2  -6  12      377.21      302.27     56.93 o 
   3  -6  12     1767.16     1711.90    125.86 o 
   4  -6  12      466.50      471.96     36.02 o 
   5  -6  12        2.20        3.63     11.80 o 
  -8  -5  12        0.51        5.58      9.03 o 
  -7  -5  12      141.08      183.15     17.18 o 
  -6  -5  12     1168.11     1216.16     71.42 o 
  -5  -5  12      624.60      669.44     33.66 o 
  -4  -5  12      279.82      267.26     20.91 o 
  -3  -5  12     1516.56     1526.75     52.99 o 
  -2  -5  12     2978.95     3073.81    119.87 o 
  -1  -5  12      844.04      802.91     27.22 o 
   0  -5  12      641.80      634.77     34.64 o 
   1  -5  12     2091.41     2035.16     72.04 o 
   2  -5  12      781.94      703.00     65.62 o 
   3  -5  12        3.44        7.87     12.01 o 
   4  -5  12       32.65       43.88     11.18 o 
   5  -5  12       42.92       67.21     12.02 o 
  -8  -4  12      673.25      774.53     49.46 o 
  -7  -4  12      380.01      391.79     29.39 o 
  -6  -4  12       89.76      109.31     11.43 o 
  -5  -4  12     1975.22     2126.21    140.14 o 
  -4  -4  12     2014.24     1996.91    116.96 o 
  -3  -4  12      577.65      503.15     18.71 o 
  -2  -4  12      165.26      172.28     20.08 o 
  -1  -4  12      709.63      646.79     20.78 o 
   0  -4  12      556.86      571.53     22.28 o 
   1  -4  12      485.00      462.97     20.31 o 
   2  -4  12       52.71       47.36      5.40 o 
   3  -4  12        2.35       -0.21      2.75 o 
   4  -4  12      228.32      233.91     19.87 o 
   5  -4  12      469.07      431.35     29.39 o 
  -9  -3  12      239.62      276.59     23.40 o 
  -8  -3  12       51.17       44.71      9.73 o 
  -7  -3  12      693.48      710.39     64.79 o 
  -6  -3  12      598.69      644.30     56.51 o 
  -5  -3  12      289.39      291.05     14.97 o 
  -4  -3  12       19.72       39.97      9.11 o 
  -3  -3  12        3.75        5.44      5.18 o 
  -2  -3  12      718.08      717.15     21.80 o 
  -1  -3  12     1473.88     1376.03     36.59 o 
   0  -3  12      657.95      650.57     23.82 o 
   1  -3  12      183.57      190.46     16.09 o 
   2  -3  12      930.91      905.53     66.86 o 
   3  -3  12     1058.17     1021.24     27.00 o 
   4  -3  12      195.10      192.33     16.77 o 
   5  -3  12      168.03      149.23     12.61 o 
  -9  -2  12       98.14       82.83     16.35 o 
  -8  -2  12      134.77      169.36     28.57 o 
  -7  -2  12       70.63       76.92     10.35 o 
  -6  -2  12      534.39      524.61     35.60 o 
  -5  -2  12      330.27      285.70     27.12 o 
  -4  -2  12      418.80      416.92     36.02 o 
  -3  -2  12     4611.64     4426.73    215.70 o 
  -2  -2  12     3162.69     3142.97     88.39 o 
  -1  -2  12      605.66      580.99     28.10 o 
   0  -2  12     4123.54     3917.70    122.64 o 
   1  -2  12     2445.24     2364.98     52.18 o 
   2  -2  12      103.60      116.30      8.07 o 
   3  -2  12      124.98      133.47      7.87 o 
   4  -2  12      548.16      540.50     21.81 o 
   5  -2  12      283.44      284.07     41.61 o 
  -9  -1  12      171.51      182.67     15.92 o 
  -8  -1  12      438.77      436.52     27.87 o 
  -7  -1  12      215.19      219.03     24.74 o 
  -6  -1  12      764.47      849.93     60.86 o 
  -5  -1  12     4783.20     5015.99    298.91 o 
  -4  -1  12     1220.43     1267.19     72.24 o 
  -3  -1  12      537.60      646.48     20.44 o 
  -2  -1  12     5683.11     5627.34    204.94 o 
  -1  -1  12     3796.93     3561.82    106.03 o 
   0  -1  12       41.97       35.61      6.87 o 
   1  -1  12      358.39      336.81      9.64 o 
   2  -1  12      353.19      376.48     25.46 o 
   3  -1  12      468.08      490.67     17.70 o 
   4  -1  12      235.13      232.29     11.37 o 
   5  -1  12        1.67        2.03      3.88 o 
  -9   0  12        5.58        5.62      7.95 o 
  -8   0  12      433.33      481.77     66.03 o 
  -7   0  12     1632.04     1648.40    107.02 o 
  -6   0  12      806.13      817.13     50.92 o 
  -5   0  12      166.24      171.60     14.08 o 
  -4   0  12     1713.63     1731.03     55.68 o 
  -3   0  12     2620.65     2678.43    101.84 o 
  -2   0  12     1877.31     1805.85     49.81 o 
  -1   0  12        2.22        8.28      6.42 o 
   0   0  12      191.27      184.14      7.01 o 
   1   0  12      567.43      513.96     12.21 o 
   2   0  12      882.41      831.37     24.43 o 
   3   0  12      348.66      356.21     21.53 o 
   4   0  12       24.70       20.67      4.58 o 
   5   0  12      314.83      318.36     13.12 o 
  -9   1  12      277.49      307.76     23.58 o 
  -8   1  12      224.37      244.81     22.77 o 
  -7   1  12        1.63       -3.01      5.47 o 
  -6   1  12       24.48       28.36      9.61 o 
  -5   1  12      749.10      828.01     31.01 o 
  -4   1  12     1317.60     1326.75     35.95 o 
  -3   1  12      643.50      677.26     26.99 o 
  -2   1  12       71.23       70.94      6.05 o 
  -1   1  12      986.58      966.74     24.73 o 
   0   1  12     1841.67     1702.83     41.82 o 
   1   1  12      828.01      834.57     25.67 o 
   2   1  12       43.59       38.38      6.62 o 
   3   1  12      857.88      913.97     31.58 o 
   4   1  12      698.04      689.10     39.77 o 
   5   1  12       68.99       73.81      5.82 o 
  -9   2  12       78.34       96.66     14.90 o 
  -8   2  12        4.80       15.65      5.87 o 
  -7   2  12      238.85      229.06     16.37 o 
  -6   2  12     1898.71     1979.86     60.63 o 
  -5   2  12     1914.84     2062.34     59.08 o 
  -4   2  12       12.75       15.05      4.75 o 
  -3   2  12     1648.25     1746.89     54.52 o 
  -2   2  12     4629.06     4654.99    138.33 o 
  -1   2  12     1321.18     1315.86     28.38 o 
   0   2  12      422.45      428.25     11.16 o 
   1   2  12     2107.75     2032.36    101.84 o 
   2   2  12     1605.30     1571.89     90.05 o 
   3   2  12       67.84       87.87     10.52 o 
   4   2  12       39.10       26.54      3.51 o 
   5   2  12      128.01      122.83     16.81 o 
  -9   3  12      226.86      258.46     21.03 o 
  -8   3  12      823.40      919.50     54.23 o 
  -7   3  12      269.75      306.99     15.20 o 
  -6   3  12      207.04      234.67     13.66 o 
  -5   3  12     1403.18     1451.22     40.37 o 
  -4   3  12      492.46      495.14     21.98 o 
  -3   3  12      281.25      339.36     11.60 o 
  -2   3  12        3.90        6.39      2.98 o 
  -1   3  12     1038.28     1052.37     30.43 o 
   0   3  12      875.94      886.33     19.78 o 
   1   3  12      630.43      598.86     30.22 o 
   2   3  12       45.10       49.64      6.55 o 
   3   3  12       26.35       28.69      3.38 o 
   4   3  12      218.76      206.26     21.94 o 
  -9   4  12      189.56      209.03     16.21 o 
  -8   4  12       47.00       30.15      7.81 o 
  -7   4  12      727.07      674.90     43.68 o 
  -6   4  12      705.84      687.72     29.39 o 
  -5   4  12      159.58      172.26      9.72 o 
  -4   4  12      937.54      845.06     20.63 o 
  -3   4  12       79.27       99.00      6.26 o 
  -2   4  12     3396.90     3331.80     87.15 o 
  -1   4  12     3819.08     3841.66    124.93 o 
   0   4  12     1052.54     1028.72    101.64 o 
   1   4  12      205.24      197.34     14.90 o 
   2   4  12     1673.04     1562.44    110.37 o 
   3   4  12      683.14      724.09     58.79 o 
   4   4  12       65.65       66.65     12.01 o 
  -9   5  12       52.42       55.39     11.10 o 
  -8   5  12      261.63      260.50     19.87 o 
  -7   5  12      328.34      338.07     23.15 o 
  -6   5  12      187.81      180.23      9.24 o 
  -5   5  12      227.42      217.43     15.53 o 
  -4   5  12      326.34      355.82     13.87 o 
  -3   5  12     4311.90     3984.83    117.53 o 
  -2   5  12     1476.97     1373.17     40.99 o 
  -1   5  12      127.69      120.73      5.18 o 
   0   5  12     2156.14     2016.45    273.45 o 
   1   5  12     1290.04     1287.80    104.54 o 
   2   5  12       11.63       26.91      9.11 o 
   3   5  12       90.30       79.90     12.83 o 
   4   5  12      178.14      219.01     21.11 o 
  -9   6  12      541.85      584.86     42.25 o 
  -8   6  12      657.59      633.43     25.44 o 
  -7   6  12       71.26       67.32      8.11 o 
  -6   6  12      862.27      794.82     23.22 o 
  -5   6  12     2612.34     2257.34     98.74 o 
  -4   6  12     1880.15     1647.76     83.01 o 
  -3   6  12       86.02       82.15      9.32 o 
  -2   6  12     2839.06     2778.42    247.16 o 
  -1   6  12     1850.89     1576.84    229.77 o 
   0   6  12       63.94       80.73     12.42 o 
   1   6  12      156.37      191.68     17.80 o 
   2   6  12       79.13       67.48     20.29 o 
   3   6  12      206.24      179.26     19.04 o 
  -8   7  12      417.46      409.23     22.12 o 
  -7   7  12      783.51      739.01     27.52 o 
  -6   7  12      174.90      178.01      8.25 o 
  -5   7  12      291.99      245.99     12.91 o 
  -4   7  12      681.09      603.14     61.69 o 
  -3   7  12      341.46      311.63     25.35 o 
  -2   7  12       80.57       95.89     18.22 o 
  -1   7  12       67.43       75.35     12.42 o 
   0   7  12        0.78        7.45     12.01 o 
   1   7  12      292.78      312.57     24.84 o 
   2   7  12      772.63      824.28     49.68 o 
  -8   8  12       31.74       40.27      7.65 o 
  -7   8  12       17.65       15.13      6.62 o 
  -6   8  12       40.79       36.68      4.78 o 
  -5   8  12      259.38      228.61     11.49 o 
  -4   8  12      734.33      688.76     39.95 o 
  -3   8  12      959.15      808.24     60.08 o 
  -2   8  12       19.88       11.59     14.08 o 
  -1   8  12      627.71      707.12     42.64 o 
   0   8  12     1621.10     1688.72     89.42 o 
   1   8  12      529.38      570.50     39.33 o 
   2   8  12       56.37       36.02     20.70 o 
  -7   9  12      145.48      131.64     13.04 o 
  -6   9  12      904.36      773.48     49.89 o 
  -5   9  12      976.36      807.68     37.67 o 
  -4   9  12       32.88       16.67      8.90 o 
  -3   9  12     1125.51     1222.55     67.07 o 
  -2   9  12     1521.51     1801.33    133.72 o 
  -1   9  12      413.03      438.84     53.82 o 
   0   9  12       26.85       15.73     16.97 o 
   1   9  12      720.50      752.66     80.73 o 
  -6  10  12        2.91        7.87      6.21 o 
  -5  10  12      562.59      633.84     41.40 o 
  -4  10  12      959.69     1068.13     61.27 o 
  -3  10  12      221.60      247.57     24.84 o 
  -2  10  12       18.99       19.87      9.94 o 
  -1  10  12      159.54      170.57     21.53 o 
   0  10  12      374.37      462.03     36.85 o 
  -3  11  12       11.85       10.35      9.11 o 
  -2  11  12      389.16      512.95     62.10 o 
  -2 -11  13      310.69      301.98     29.92 o 
  -1 -11  13      138.54      138.51     26.01 o 
   0 -11  13       49.44       41.19     16.10 o 
  -4 -10  13      207.07      215.53     27.85 o 
  -3 -10  13      100.15       84.29     17.90 o 
  -2 -10  13       20.51       11.13      6.02 o 
  -1 -10  13      122.40      112.78     11.38 o 
   0 -10  13      305.01      333.30     25.76 o 
   1 -10  13      275.51      262.81     23.06 o 
   2 -10  13       70.95       38.92     23.60 o 
  -5  -9  13      274.13      304.77     16.68 o 
  -4  -9  13      158.22      161.36     17.78 o 
  -3  -9  13       55.41       40.15      6.54 o 
  -2  -9  13      749.93      675.25     75.62 o 
  -1  -9  13      966.62      862.20     83.76 o 
   0  -9  13       57.79       51.25      9.00 o 
   1  -9  13      181.89      195.27     16.23 o 
   2  -9  13      721.20      751.00     81.97 o 
   3  -9  13      289.27      433.05     61.69 o 
  -6  -8  13      244.26      188.08     33.64 o 
  -5  -8  13      111.96      113.45     13.90 o 
  -4  -8  13     1094.22     1148.84     48.30 o 
  -3  -8  13      665.74      690.28     37.23 o 
  -2  -8  13      119.66      133.12     14.91 o 
  -1  -8  13      287.69      292.68     18.00 o 
   0  -8  13      771.74      779.97     38.58 o 
   1  -8  13      353.40      367.12     20.92 o 
   2  -8  13       77.24       89.42     16.15 o 
   3  -8  13       55.20       55.48     24.01 o 
  -7  -7  13       50.77       46.28     11.56 o 
  -6  -7  13      754.52      791.24     47.82 o 
  -5  -7  13      565.00      635.77     37.68 o 
  -4  -7  13       18.78       12.43      7.71 o 
  -3  -7  13      182.19      198.43     22.97 o 
  -2  -7  13      180.51      177.84     15.80 o 
  -1  -7  13      402.46      402.68     19.61 o 
   0  -7  13      312.79      346.27     22.56 o 
   1  -7  13      112.31      115.09     13.60 o 
   2  -7  13       61.85       67.90     13.66 o 
   3  -7  13      386.67      376.33     32.71 o 
  -7  -6  13      276.42      320.68     26.91 o 
  -6  -6  13      285.51      288.79     31.89 o 
  -5  -6  13        5.04        6.91      6.87 o 
  -4  -6  13       54.46       60.55      8.77 o 
  -3  -6  13      443.17      475.30     22.09 o 
  -2  -6  13     1671.72     1713.77     79.03 o 
  -1  -6  13      794.62      756.37     28.68 o 
   0  -6  13       40.91       43.12      8.90 o 
   1  -6  13     1583.03     1606.57     65.33 o 
   2  -6  13     1509.26     1433.28     77.83 o 
   3  -6  13       76.63       72.86     14.90 o 
   4  -6  13      415.79      365.15     51.75 o 
  -8  -5  13      262.40      336.67     26.20 o 
  -7  -5  13      169.45      201.05     18.42 o 
  -6  -5  13      103.04       97.48     11.83 o 
  -5  -5  13     1246.29     1362.34     84.46 o 
  -4  -5  13     1705.63     1844.53     92.94 o 
  -3  -5  13      277.16      289.79     15.94 o 
  -2  -5  13      681.33      688.14     29.90 o 
  -1  -5  13     1524.38     1552.96     56.11 o 
   0  -5  13     1216.14     1150.26     37.75 o 
   1  -5  13       25.67       23.30      7.33 o 
   2  -5  13      653.41      523.38     48.44 o 
   3  -5  13      611.16      652.05     39.74 o 
   4  -5  13       67.93       92.32     24.43 o 
  -8  -4  13       25.51       46.74     13.66 o 
  -7  -4  13      748.98      798.03     77.83 o 
  -6  -4  13     1167.34     1231.33    105.16 o 
  -5  -4  13      102.48      110.77     14.70 o 
  -4  -4  13      599.48      592.95     27.64 o 
  -3  -4  13     1042.37     1105.40     41.91 o 
  -2  -4  13      291.20      259.37     14.97 o 
  -1  -4  13       50.51       39.77      8.69 o 
   0  -4  13        3.11        6.00      6.00 o 
   1  -4  13      215.68      199.98     13.85 o 
   2  -4  13      440.75      392.51     26.08 o 
   3  -4  13      420.37      438.01     28.15 o 
   4  -4  13       16.78       15.32     14.08 o 
  -8  -3  13      349.28      366.01     23.96 o 
  -7  -3  13        6.69       16.56      7.78 o 
  -6  -3  13      125.09      123.56     11.43 o 
  -5  -3  13      274.92      280.48     18.63 o 
  -4  -3  13      312.63      341.54     18.56 o 
  -3  -3  13      905.57      953.73     29.79 o 
  -2  -3  13      176.72      174.41     11.85 o 
  -1  -3  13      379.33      407.98     17.99 o 
   0  -3  13     1560.55     1503.62     42.44 o 
   1  -3  13     1837.02     1726.66     48.92 o 
   2  -3  13      311.66      258.34     13.46 o 
   3  -3  13      224.54      217.39     11.54 o 
   4  -3  13      828.60      742.31     62.51 o 
  -9  -2  13       49.01       55.70     10.64 o 
  -8  -2  13        3.59        6.54      6.17 o 
  -7  -2  13       54.51       58.23      9.24 o 
  -6  -2  13      490.32      519.67     60.86 o 
  -5  -2  13     1261.61     1314.68     81.97 o 
  -4  -2  13      720.25      741.28     42.02 o 
  -3  -2  13       26.76       31.29      6.59 o 
  -2  -2  13     3303.89     3340.72    108.22 o 
  -1  -2  13     2570.11     2639.64     74.06 o 
   0  -2  13      310.08      301.19     14.22 o 
   1  -2  13      169.29      172.76      8.80 o 
   2  -2  13     1178.27     1144.03     29.53 o 
   3  -2  13      525.43      489.25     16.93 o 
   4  -2  13        2.87       -1.96      5.36 o 
  -9  -1  13        0.33       -0.12      8.75 o 
  -8  -1  13      473.96      521.66     32.43 o 
  -7  -1  13     1210.62     1281.39     76.38 o 
  -6  -1  13      563.75      603.49     27.95 o 
  -5  -1  13       28.82       33.32      6.36 o 
  -4  -1  13     1676.87     1799.90     82.80 o 
  -3  -1  13     3790.69     3933.45    131.44 o 
  -2  -1  13      510.11      488.20     19.49 o 
  -1  -1  13      884.18      830.55     22.83 o 
   0  -1  13      964.78      948.86     24.86 o 
   1  -1  13      760.26      687.45     16.67 o 
   2  -1  13       66.65       54.94      8.28 o 
   3  -1  13       12.93       11.87      6.00 o 
   4  -1  13      119.08      114.84      8.83 o 
  -9   0  13      523.85      573.73     64.79 o 
  -8   0  13      206.43      200.96     20.26 o 
  -7   0  13      130.71      157.51     13.26 o 
  -6   0  13      762.46      777.22     44.09 o 
  -5   0  13     1181.69     1181.68     53.23 o 
  -4   0  13       62.42       72.04      6.84 o 
  -3   0  13      180.89      175.10     18.01 o 
  -2   0  13      792.86      777.47     21.15 o 
  -1   0  13      468.62      431.65     12.87 o 
   0   0  13      263.78      249.62     13.88 o 
   1   0  13       40.97       37.95      6.77 o 
   2   0  13      147.83      161.18      9.40 o 
   3   0  13      424.39      442.77     34.36 o 
   4   0  13      547.82      511.07     35.08 o 
  -9   1  13        6.82        5.56      7.86 o 
  -8   1  13      118.82      122.71     21.11 o 
  -7   1  13      258.99      297.97     20.38 o 
  -6   1  13      382.02      437.09     19.09 o 
  -5   1  13       16.71       17.97      6.13 o 
  -4   1  13      204.43      254.24     14.39 o 
  -3   1  13     1039.84     1054.81     39.26 o 
  -2   1  13     2465.71     2331.38    118.40 o 
  -1   1  13      599.92      629.17     23.37 o 
   0   1  13      147.61      134.01      6.20 o 
   1   1  13     2550.40     2520.10    114.89 o 
   2   1  13     1473.36     1469.17     45.56 o 
   3   1  13       90.37      107.06      7.77 o 
   4   1  13      117.70      121.84     10.22 o 
  -9   2  13      223.36      221.63     21.32 o 
  -8   2  13      538.30      588.06     66.65 o 
  -7   2  13      134.91      148.55     11.13 o 
  -6   2  13      214.28      221.25     12.61 o 
  -5   2  13     1581.06     1679.16     50.19 o 
  -4   2  13     2628.70     2845.35    101.63 o 
  -3   2  13     1069.09     1041.49     30.97 o 
  -2   2  13      586.79      624.56     20.19 o 
  -1   2  13     2646.34     2655.71     78.80 o 
   0   2  13     1407.01     1333.13     30.80 o 
   1   2  13       24.08       12.39      5.80 o 
   2   2  13      176.65      140.66     13.25 o 
   3   2  13      124.42      141.60     10.34 o 
   4   2  13      238.85      242.91     18.76 o 
  -9   3  13      176.53      188.69     18.85 o 
  -8   3  13      154.54      160.36     14.55 o 
  -7   3  13     1255.36     1236.32     84.25 o 
  -6   3  13      918.80      896.48     36.02 o 
  -5   3  13      463.04      450.78     18.14 o 
  -4   3  13        4.53        4.08      4.87 o 
  -3   3  13     2005.16     1969.15     62.72 o 
  -2   3  13      933.03      936.45     31.46 o 
  -1   3  13        7.09       10.30      2.63 o 
   0   3  13       12.88       18.49      2.32 o 
   1   3  13       42.00       49.81      5.95 o 
   2   3  13      344.52      345.82     26.02 o 
   3   3  13      599.81      509.96     48.32 o 
   4   3  13       40.33       30.64      9.11 o 
  -9   4  13      397.29      403.61     28.55 o 
  -8   4  13      383.21      418.71     33.74 o 
  -7   4  13        7.42       15.47      8.06 o 
  -6   4  13        1.05        3.04      8.49 o 
  -5   4  13        4.54       12.42      5.87 o 
  -4   4  13      688.10      683.78     26.06 o 
  -3   4  13      394.09      379.98     15.92 o 
  -2   4  13      215.55      201.11      7.44 o 
  -1   4  13       34.65       27.41      4.02 o 
   0   4  13     1229.88     1199.49    116.96 o 
   1   4  13     2064.73     1787.06    243.85 o 
   2   4  13      306.54      288.88     21.78 o 
   3   4  13      392.18      381.30     43.47 o 
  -9   5  13       80.62       90.39     17.68 o 
  -8   5  13       47.18       41.23      6.86 o 
  -7   5  13        0.79       -2.81      4.67 o 
  -6   5  13      293.39      277.80     23.60 o 
  -5   5  13     1490.64     1384.95     41.03 o 
  -4   5  13      824.54      791.36     22.86 o 
  -3   5  13      190.03      194.91      8.49 o 
  -2   5  13     2819.49     2749.73    142.74 o 
  -1   5  13     3298.41     3096.37    182.39 o 
   0   5  13      107.65       96.99      5.38 o 
   1   5  13      702.52      725.33     40.99 o 
   2   5  13      990.89     1021.76     79.90 o 
   3   5  13      185.71      234.33     21.53 o 
  -8   6  13      398.93      411.35     23.96 o 
  -7   6  13     1161.06     1170.78     37.17 o 
  -6   6  13      419.91      404.96     16.70 o 
  -5   6  13      388.70      378.62     14.82 o 
  -4   6  13     2022.10     1804.28     82.59 o 
  -3   6  13     1616.89     1387.30     84.87 o 
  -2   6  13      129.08      123.86     13.64 o 
  -1   6  13      243.85      179.73     71.00 o 
   0   6  13      400.95      442.98     29.39 o 
   1   6  13      234.09      296.43     38.09 o 
   2   6  13       71.80       85.70     14.08 o 
  -8   7  13      133.18      100.26     14.85 o 
  -7   7  13      147.21      132.35      8.65 o 
  -6   7  13     1104.96      897.92     32.29 o 
  -5   7  13      509.80      461.55     18.79 o 
  -4   7  13       43.11       43.59      5.27 o 
  -3   7  13        0.30       -0.04      2.84 o 
  -2   7  13       44.93       71.62     12.42 o 
  -1   7  13      276.65      292.29     24.43 o 
   0   7  13      678.83      724.92     67.90 o 
   1   7  13       90.33       87.35     15.32 o 
   2   7  13      112.52      115.51     16.97 o 
  -7   8  13       80.59       80.97      7.65 o 
  -6   8  13      116.84       98.48      7.43 o 
  -5   8  13      191.96      158.17     13.87 o 
  -4   8  13       21.82       14.70      3.33 o 
  -3   8  13      431.22      464.51     33.53 o 
  -2   8  13     1099.77     1297.48     72.45 o 
  -1   8  13      584.34      638.81     43.88 o 
   0   8  13      171.46      194.58     22.77 o 
   1   8  13      971.81     1063.16     65.83 o 
  -7   9  13      239.29      199.64     11.34 o 
  -6   9  13       30.42       13.29      5.25 o 
  -5   9  13      581.12      504.10    101.43 o 
  -4   9  13     1337.90     1447.35    114.26 o 
  -3   9  13      358.72      430.15     53.82 o 
  -2   9  13      136.56      120.06     30.22 o 
  -1   9  13      969.60     1079.31     98.53 o 
   0   9  13      759.80      854.09     88.60 o 
  -4  10  13       46.44       52.58     13.66 o 
  -3  10  13      468.32      532.82     40.99 o 
  -2  10  13      479.98      609.00     44.71 o 
  -2 -10  14      356.03      310.41     32.81 o 
  -1 -10  14      226.17      214.24     22.36 o 
   0 -10  14        0.17       11.39      7.32 o 
  -4  -9  14      423.19      427.10     40.24 o 
  -3  -9  14      524.10      502.45     58.68 o 
  -2  -9  14       22.47       22.70      5.50 o 
  -1  -9  14      422.25      357.94     29.80 o 
   0  -9  14      627.46      656.86     39.50 o 
   1  -9  14      336.52      342.57     27.37 o 
  -5  -8  14      599.39      642.78     42.33 o 
  -4  -8  14       14.02        9.23      8.46 o 
  -3  -8  14      518.97      549.34     34.10 o 
  -2  -8  14      841.69      852.09     56.94 o 
  -1  -8  14      266.55      291.99     30.15 o 
   0  -8  14        2.87        1.74      5.19 o 
   1  -8  14       91.19       89.42     13.53 o 
   2  -8  14      144.61      135.38     33.12 o 
  -6  -7  14        0.39        8.63     12.25 o 
  -5  -7  14      395.06      384.40     23.63 o 
  -4  -7  14      233.66      286.50     26.91 o 
  -3  -7  14       77.59      125.02     11.99 o 
  -2  -7  14       72.14       85.31     12.09 o 
  -1  -7  14       17.97       16.84      7.51 o 
   0  -7  14      155.14      160.69     21.52 o 
   1  -7  14      387.16      376.42     24.55 o 
   2  -7  14      252.66      214.04     38.09 o 
   3  -7  14       20.44       15.32     10.35 o 
  -7  -6  14       44.31       52.90     11.02 o 
  -6  -6  14      172.77      180.81     19.51 o 
  -5  -6  14      130.76      137.57     16.77 o 
  -4  -6  14      388.03      379.49     25.58 o 
  -3  -6  14      155.42      171.84     16.36 o 
  -2  -6  14      153.66      185.12     16.46 o 
  -1  -6  14     1646.46     1626.83     65.69 o 
   0  -6  14     1230.00     1213.91     65.66 o 
   1  -6  14        0.79       -1.84      5.75 o 
   2  -6  14      447.30      437.60     54.23 o 
   3  -6  14      726.74      691.80     47.20 o 
  -7  -5  14      492.05      519.27     63.55 o 
  -6  -5  14      523.66      584.42     65.83 o 
  -5  -5  14       26.97       40.03      9.92 o 
  -4  -5  14      746.86      758.13     62.72 o 
  -3  -5  14     1811.21     1904.96     90.46 o 
  -2  -5  14      932.71      950.88     41.20 o 
  -1  -5  14        0.58        3.28      5.43 o 
   0  -5  14      749.98      729.33     41.40 o 
   1  -5  14      858.98      782.17     55.79 o 
   2  -5  14      327.69      350.25     43.88 o 
   3  -5  14        0.07       -8.69      8.69 o 
  -7  -4  14        1.04       -5.80      6.36 o 
  -6  -4  14      376.08      381.46     22.37 o 
  -5  -4  14     1119.82     1130.72     84.04 o 
  -4  -4  14      719.76      736.78     40.37 o 
  -3  -4  14       50.41       54.80     13.46 o 
  -2  -4  14      264.82      283.92     16.98 o 
  -1  -4  14      293.73      302.14     16.72 o 
   0  -4  14      284.25      276.94     16.03 o 
   1  -4  14      296.51      277.43     13.06 o 
   2  -4  14        5.13        1.68      3.73 o 
   3  -4  14       76.03       74.93     12.42 o 
  -8  -3  14      134.68      120.87     17.00 o 
  -7  -3  14      236.61      255.75     30.64 o 
  -6  -3  14      344.80      400.98     42.23 o 
  -5  -3  14      231.97      257.66     21.53 o 
  -4  -3  14        0.08        4.76      5.74 o 
  -3  -3  14      302.20      305.42     17.52 o 
  -2  -3  14      570.70      595.09     27.74 o 
  -1  -3  14      279.12      328.59     16.74 o 
   0  -3  14      206.92      194.37     10.82 o 
   1  -3  14      233.20      226.01     11.10 o 
   2  -3  14     1084.27      998.90     45.54 o 
   3  -3  14      495.47      496.39     30.64 o 
   4  -3  14        5.90        4.49      6.83 o 
  -8  -2  14      266.33      260.08     20.81 o 
  -7  -2  14      357.70      399.28     30.02 o 
  -6  -2  14      144.08      169.46     16.22 o 
  -5  -2  14      221.99      187.25     19.67 o 
  -4  -2  14     1541.77     1672.93     87.56 o 
  -3  -2  14     1282.83     1355.25     48.73 o 
  -2  -2  14        2.49        4.36      4.36 o 
  -1  -2  14      432.37      462.07     21.11 o 
   0  -2  14     1516.43     1474.77     49.02 o 
   1  -2  14     1294.83     1086.03     25.10 o 
   2  -2  14        2.20       -0.55      3.65 o 
   3  -2  14      349.82      295.93     11.87 o 
   4  -2  14      471.49      490.95     32.91 o 
  -8  -1  14       54.50       42.68     12.64 o 
  -7  -1  14      299.40      332.65     21.74 o 
  -6  -1  14     1215.30     1417.43     68.72 o 
  -5  -1  14      871.48      942.50     49.47 o 
  -4  -1  14       19.05       19.04      6.22 o 
  -3  -1  14      686.41      788.86     25.64 o 
  -2  -1  14     1365.86     1413.36     39.92 o 
  -1  -1  14      814.76      793.48     33.50 o 
   0  -1  14      167.93      147.97     13.32 o 
   1  -1  14      148.12      152.61      7.45 o 
   2  -1  14      310.05      297.22     14.12 o 
   3  -1  14      366.37      341.41     15.54 o 
   4  -1  14       84.16       85.40     16.97 o 
  -8   0  14      740.69      755.03     65.62 o 
  -7   0  14      566.95      633.82     44.90 o 
  -6   0  14       56.33       74.99     15.48 o 
  -5   0  14      331.79      365.15     20.98 o 
  -4   0  14      838.49      936.27     35.91 o 
  -3   0  14      985.74      997.48     29.46 o 
  -2   0  14      717.37      743.83     25.01 o 
  -1   0  14       47.77       38.92      4.53 o 
   0   0  14      365.28      381.33     10.58 o 
   1   0  14     1125.15     1111.41     35.47 o 
   2   0  14      459.46      446.33     18.29 o 
   3   0  14       10.19        4.97      4.26 o 
  -8   1  14       66.26       76.43     10.14 o 
  -7   1  14        8.02       12.23      5.77 o 
  -6   1  14      215.20      223.32     13.61 o 
  -5   1  14      597.99      704.38     26.14 o 
  -4   1  14      449.89      559.13     24.24 o 
  -3   1  14      219.94      217.05     11.97 o 
  -2   1  14       32.94       37.77      4.66 o 
  -1   1  14     1268.00     1302.20     33.05 o 
   0   1  14     1360.64     1294.25     33.24 o 
   1   1  14       17.04       18.78      5.27 o 
   2   1  14      379.69      344.26     18.63 o 
   3   1  14      686.61      646.95     36.23 o 
  -8   2  14       78.12       83.70     16.41 o 
  -7   2  14      798.20      789.80     69.14 o 
  -6   2  14     1201.01     1251.91     77.42 o 
  -5   2  14      409.16      417.30     20.00 o 
  -4   2  14      634.26      619.30     30.92 o 
  -3   2  14     2635.72     2826.34     87.66 o 
  -2   2  14     1470.87     1534.52     39.11 o 
  -1   2  14        0.32        2.48      4.07 o 
   0   2  14      979.48      954.60     28.08 o 
   1   2  14      975.89      921.52     75.76 o 
   2   2  14      243.64      239.90     28.98 o 
   3   2  14        1.49        3.05      2.83 o 
  -8   3  14      448.82      464.21     46.37 o 
  -7   3  14        1.09       -0.76      4.48 o 
  -6   3  14      280.46      288.52     31.67 o 
  -5   3  14     1656.66     1679.07     54.28 o 
  -4   3  14      494.90      461.21     22.98 o 
  -3   3  14      255.02      242.80     18.84 o 
  -2   3  14      231.30      221.04      9.94 o 
  -1   3  14      146.47      156.94      8.09 o 
   0   3  14      160.23      192.35     15.53 o 
   1   3  14      409.89      420.68     43.68 o 
   2   3  14       98.10       72.06      5.96 o 
   3   3  14       76.07       91.08     21.11 o 
  -8   4  14      106.17      105.77     10.97 o 
  -7   4  14      185.25      197.75     14.92 o 
  -6   4  14      611.55      557.54     42.64 o 
  -5   4  14      408.68      409.17     21.78 o 
  -4   4  14        0.44        0.53      3.97 o 
  -3   4  14      251.53      259.75     13.31 o 
  -2   4  14     1106.84     1029.88     26.14 o 
  -1   4  14      946.47      946.20     32.84 o 
   0   4  14      294.68      245.59     21.11 o 
   1   4  14       94.41       70.90     25.25 o 
   2   4  14     1014.36     1047.01     55.48 o 
  -8   5  14       98.93       99.36     12.43 o 
  -7   5  14      563.77      539.87     25.85 o 
  -6   5  14      295.98      249.36     18.40 o 
  -5   5  14      224.65      216.64     15.32 o 
  -4   5  14     1567.15     1460.27     41.16 o 
  -3   5  14     1626.43     1523.62     40.28 o 
  -2   5  14       31.01       31.00      3.53 o 
  -1   5  14      458.47      411.44     21.25 o 
   0   5  14      909.99     1035.42     81.56 o 
   1   5  14      584.66      629.70     39.33 o 
   2   5  14        1.71      -10.35     13.25 o 
  -8   6  14      279.84      276.22     24.55 o 
  -7   6  14       95.62       90.08     10.24 o 
  -6   6  14     1878.18     1681.96     64.30 o 
  -5   6  14     1187.43     1110.83     33.83 o 
  -4   6  14       10.94       13.16      5.38 o 
  -3   6  14      758.18      625.35     31.88 o 
  -2   6  14      748.92      620.21    177.40 o 
  -1   6  14      203.97      238.05     21.94 o 
   0   6  14       23.48       21.94      9.11 o 
   1   6  14       47.47       43.88     19.04 o 
  -7   7  14      355.53      347.15     14.50 o 
  -6   7  14        0.68        3.36      4.87 o 
  -5   7  14      189.23      164.64      9.11 o 
  -4   7  14      182.36      172.81     15.73 o 
  -3   7  14      183.00      200.38     21.11 o 
  -2   7  14      282.73      320.02     26.50 o 
  -1   7  14       59.07       48.44     21.11 o 
   0   7  14      305.41      353.14     47.20 o 
  -6   8  14       83.44       79.00      9.73 o 
  -5   8  14      307.09      252.46     16.35 o 
  -4   8  14      484.20      542.34     38.50 o 
  -3   8  14      235.38      266.20     25.67 o 
  -2   8  14      115.43      130.41     19.46 o 
  -1   8  14     1037.69     1178.67     71.62 o 
   0   8  14      507.58      557.25     42.23 o 
  -5   9  14       87.50       71.62     15.73 o 
  -4   9  14       84.82       91.91     16.97 o 
  -3   9  14      797.74      939.79     92.32 o 
  -2   9  14      765.90      850.36     89.01 o 
  -2  -9  15      603.86      552.83     69.74 o 
  -1  -9  15      217.88      218.98     18.74 o 
  -4  -8  15      565.61      597.03     36.02 o 
  -3  -8  15      146.00      153.54     15.51 o 
  -2  -8  15       27.94       27.12      8.20 o 
  -1  -8  15      394.29      372.88     22.98 o 
   0  -8  15      193.20      216.97     17.12 o 
   1  -8  15       29.89       27.70      8.05 o 
  -5  -7  15      167.13      188.99     21.52 o 
  -4  -7  15       27.85       37.56     11.09 o 
  -3  -7  15       96.65       92.99     14.04 o 
  -2  -7  15      419.45      460.70     29.52 o 
  -1  -7  15      457.42      479.03     29.65 o 
   0  -7  15      106.87      106.63     11.71 o 
   1  -7  15        3.56        7.87      6.00 o 
  -6  -6  15      210.48      196.25     29.11 o 
  -5  -6  15        1.52        2.16      5.54 o 
  -4  -6  15      362.79      384.46     29.60 o 
  -3  -6  15      848.89      830.19     55.48 o 
  -2  -6  15      649.07      642.16     29.57 o 
  -1  -6  15        0.18        7.11      7.08 o 
   0  -6  15      480.28      466.81     23.86 o 
   1  -6  15      746.10      740.76     32.62 o 
   2  -6  15      157.27      194.17     22.77 o 
  -6  -5  15      299.55      315.06     34.78 o 
  -5  -5  15     1097.59     1159.44     66.45 o 
  -4  -5  15      615.64      674.23     62.51 o 
  -3  -5  15        0.42        5.59      7.45 o 
  -2  -5  15      856.89      898.49     35.41 o 
  -1  -5  15     1141.51     1121.05     41.09 o 
   0  -5  15      261.95      261.86     19.56 o 
   1  -5  15      141.05      124.99     12.01 o 
   2  -5  15      319.34      281.11     25.25 o 
  -7  -4  15      510.97      567.86     56.30 o 
  -6  -4  15      241.99      277.18     24.71 o 
  -5  -4  15       58.07       65.57     12.48 o 
  -4  -4  15      394.77      381.74     32.52 o 
  -3  -4  15      508.77      510.36     27.49 o 
  -2  -4  15      154.31      156.65     11.41 o 
  -1  -4  15        1.60        6.10      4.53 o 
   0  -4  15      118.17      112.44     11.97 o 
   1  -4  15      306.31      285.27      9.55 o 
   2  -4  15      191.89      204.10     19.46 o 
  -7  -3  15        5.12        7.30     12.42 o 
  -6  -3  15       33.23       44.29      9.02 o 
  -5  -3  15      345.10      395.92     21.63 o 
  -4  -3  15      681.72      730.72     29.53 o 
  -3  -3  15      346.73      346.83     20.13 o 
  -2  -3  15        3.03        6.00      7.17 o 
  -1  -3  15      465.50      514.54     20.19 o 
   0  -3  15     1504.36     1468.73     55.47 o 
   1  -3  15      631.16      554.42     22.33 o 
   2  -3  15        0.81        4.03      4.24 o 
   3  -3  15      398.77      389.99     43.88 o 
  -7  -2  15      233.96      233.74     23.01 o 
  -6  -2  15     1015.58     1070.81     61.48 o 
  -5  -2  15      529.18      609.82     35.19 o 
  -4  -2  15       54.78       40.72      7.30 o 
  -3  -2  15      711.18      815.27     29.20 o 
  -2  -2  15     1156.38     1294.13     46.53 o 
  -1  -2  15      450.57      446.59     20.81 o 
   0  -2  15        3.76        7.78      7.04 o 
   1  -2  15      308.58      261.68     16.29 o 
   2  -2  15      397.65      386.48     16.13 o 
   3  -2  15       84.07       67.07     11.18 o 
  -8  -1  15      597.13      691.62     41.19 o 
  -7  -1  15      658.70      758.42     46.50 o 
  -6  -1  15        9.25       15.22      8.71 o 
  -5  -1  15      959.67     1111.09     50.01 o 
  -4  -1  15     1004.39     1180.04     57.88 o 
  -3  -1  15      360.59      413.66     20.35 o 
  -2  -1  15        0.67       20.29      7.04 o 
  -1  -1  15      167.77      166.07      9.22 o 
   0  -1  15      320.37      329.21     10.41 o 
   1  -1  15      451.46      457.04     15.90 o 
   2  -1  15       86.21       66.65      6.25 o 
   3  -1  15       35.72       29.48      6.43 o 
  -8   0  15        3.14       12.49      7.91 o 
  -7   0  15      378.23      379.10     40.16 o 
  -6   0  15      899.74      986.19     59.00 o 
  -5   0  15      130.39      184.19     12.84 o 
  -4   0  15      105.63      105.44     11.80 o 
  -3   0  15        9.27       12.09      4.36 o 
  -2   0  15      157.13      155.07     14.60 o 
  -1   0  15      560.48      559.70     26.76 o 
   0   0  15      449.56      412.51     15.16 o 
   1   0  15        0.03        5.38      3.51 o 
   2   0  15      545.78      536.10     22.28 o 
  -8   1  15      197.96      212.65     26.29 o 
  -7   1  15      260.49      286.28     22.77 o 
  -6   1  15      246.46      255.45     20.91 o 
  -5   1  15       13.02       22.04      5.77 o 
  -4   1  15      322.97      338.07     15.90 o 
  -3   1  15     1889.04     2103.35     70.00 o 
  -2   1  15     1486.63     1568.81     59.61 o 
  -1   1  15       15.85        9.48      4.20 o 
   0   1  15     1019.55     1008.17     26.08 o 
   1   1  15     1382.82     1295.61     77.21 o 
   2   1  15      218.78      219.88     20.70 o 
  -8   2  15      208.31      235.37     49.89 o 
  -7   2  15       71.70       61.65     11.80 o 
  -6   2  15      471.01      487.13     47.40 o 
  -5   2  15     2593.65     2577.77    115.71 o 
  -4   2  15      728.08      781.56     28.95 o 
  -3   2  15      103.78      112.04      9.11 o 
  -2   2  15     1153.91     1166.78     54.65 o 
  -1   2  15      718.79      709.82     16.83 o 
   0   2  15      205.38      210.64      7.85 o 
   1   2  15        0.21       -4.36      4.36 o 
   2   2  15      197.82      193.70     20.08 o 
  -8   3  15       66.58       82.65      9.84 o 
  -7   3  15      942.25      931.41    111.37 o 
  -6   3  15     1021.52      965.49     68.52 o 
  -5   3  15       43.14       31.02      5.99 o 
  -4   3  15      652.98      644.40     24.22 o 
  -3   3  15      462.66      477.17     32.91 o 
  -2   3  15      137.68      150.19     16.77 o 
  -1   3  15       61.06       64.17      5.30 o 
   0   3  15        2.02        5.70      3.25 o 
   1   3  15      310.25      270.78     29.81 o 
   2   3  15      194.34      211.56     19.04 o 
  -8   4  15      202.20      224.52     48.85 o 
  -7   4  15       75.17       75.56     17.39 o 
  -6   4  15      122.54       97.31     10.14 o 
  -5   4  15      170.32      161.46     14.21 o 
  -4   4  15      347.96      362.10     19.09 o 
  -3   4  15      410.72      402.96     19.25 o 
  -2   4  15       17.11       13.05      4.75 o 
  -1   4  15      278.76      289.37     11.37 o 
   0   4  15      985.11      867.59    106.19 o 
   1   4  15      323.12      355.21     27.32 o 
  -7   5  15      212.85      211.73     15.71 o 
  -6   5  15      824.71      789.90     30.65 o 
  -5   5  15      792.38      742.74     31.63 o 
  -4   5  15       30.23       24.85      6.05 o 
  -3   5  15     1021.04      876.62     25.26 o 
  -2   5  15     1378.41     1286.04     98.88 o 
  -1   5  15      420.14      487.70     53.41 o 
   0   5  15       19.18       19.04      9.11 o 
   1   5  15      245.09      270.76     24.43 o 
  -7   6  15      465.54      466.58     18.90 o 
  -6   6  15       17.50        4.53      4.47 o 
  -5   6  15      654.04      558.05     18.88 o 
  -4   6  15      917.52      794.39     24.43 o 
  -3   6  15      227.62      237.01     34.36 o 
  -2   6  15        0.40       -8.28      8.28 o 
  -1   6  15      186.01      207.00     22.77 o 
   0   6  15      213.16      209.49     36.43 o 
  -6   7  15      305.85      283.43     17.51 o 
  -5   7  15      173.00      164.40      7.16 o 
  -3   7  15        0.72        3.31     12.83 o 
  -2   7  15      342.03      383.78     53.41 o 
  -1   7  15      389.40      420.63     55.06 o 
  -4   8  15      245.23      287.73     28.15 o 
  -3   8  15      727.61      840.01     55.89 o 
  -3  -7  16      252.56      269.93     19.75 o 
  -2  -7  16       45.52       49.60      9.65 o 
  -1  -7  16       65.51       50.67      9.65 o 
  -5  -6  16      515.03      602.49     55.68 o 
  -4  -6  16      420.22      431.05     32.01 o 
  -3  -6  16       52.40       51.65     12.29 o 
  -2  -6  16      847.33      862.63     45.80 o 
  -1  -6  16      843.74      839.64     37.46 o 
   0  -6  16      114.78       88.79     11.56 o 
  -5  -5  16       61.47       57.37     12.96 o 
  -4  -5  16     1014.18     1061.96     54.32 o 
  -3  -5  16     1080.50     1109.53     45.73 o 
  -2  -5  16       85.46       75.31     12.29 o 
  -1  -5  16      187.00      180.65     14.04 o 
   0  -5  16      524.78      549.72     26.05 o 
   1  -5  16      199.53      188.42     16.83 o 
  -6  -4  16      289.47      293.55     22.22 o 
  -5  -4  16      623.01      665.24     48.23 o 
  -4  -4  16      200.14      215.28     19.26 o 
  -3  -4  16        6.25        7.99      6.54 o 
  -2  -4  16      136.08      135.35     13.58 o 
  -1  -4  16      268.33      294.08     26.05 o 
   0  -4  16      250.91      276.52     38.50 o 
   1  -4  16       38.34       43.92     10.73 o 
  -6  -3  16      319.39      364.08     27.53 o 
  -5  -3  16        2.22        8.69      7.58 o 
  -4  -3  16       62.32       84.10     12.47 o 
  -3  -3  16      283.47      346.77     18.38 o 
  -2  -3  16      685.35      680.43     31.72 o 
  -1  -3  16      183.75      182.49     20.04 o 
   0  -3  16       89.82       77.85     10.39 o 
   1  -3  16      661.89      588.73     29.96 o 
  -7  -2  16      253.04      323.03     40.37 o 
  -6  -2  16       24.21       28.91     14.60 o 
  -5  -2  16      542.40      622.58     46.32 o 
  -4  -2  16      934.68     1036.13     47.18 o 
  -3  -2  16      662.56      671.30     27.31 o 
  -2  -2  16      187.65      162.09     11.41 o 
  -1  -2  16     1181.79     1119.68     43.33 o 
   0  -2  16      789.10      731.70     32.75 o 
   1  -2  16       16.81       15.38      4.36 o 
  -7  -1  16      637.95      780.34     48.17 o 
  -6  -1  16     1003.38     1202.68     52.65 o 
  -5  -1  16       94.12      116.11     11.96 o 
  -4  -1  16      167.99      183.64     19.04 o 
  -3  -1  16      744.32      809.00     44.48 o 
  -2  -1  16      590.76      614.39     26.52 o 
  -1  -1  16       45.32       44.71      9.80 o 
   0  -1  16        2.46        1.61      3.40 o 
   1  -1  16       42.22       53.05      9.90 o 
  -7   0  16      151.44      162.86     17.00 o 
  -6   0  16        0.18        2.92      5.89 o 
  -5   0  16      112.48      129.62     11.70 o 
  -4   0  16      314.26      399.99     18.97 o 
  -3   0  16      670.92      743.59     31.92 o 
  -2   0  16      203.24      216.00     14.70 o 
  -1   0  16        2.67        6.43      3.65 o 
   0   0  16      516.13      481.65     16.16 o 
   1   0  16      782.89      674.79     27.56 o 
  -7   1  16        0.20       -0.07      4.47 o 
  -6   1  16      260.23      298.37     21.49 o 
  -5   1  16      805.89      900.65     62.93 o 
  -4   1  16      481.51      535.22     21.86 o 
  -3   1  16       17.09       29.22      7.20 o 
  -2   1  16     1039.94     1114.78     48.63 o 
  -1   1  16     1251.10     1248.79     40.72 o 
   0   1  16      235.76      243.92     10.51 o 
   1   1  16      268.92      241.96     15.02 o 
  -7   2  16      889.33      883.61    103.29 o 
  -6   2  16      497.32      510.86     34.99 o 
  -5   2  16       37.09       39.03     10.74 o 
  -4   2  16     1155.35     1177.55     66.24 o 
  -3   2  16     1246.02     1237.97    109.50 o 
  -2   2  16      101.29      116.18     11.64 o 
  -1   2  16      131.16      128.69      9.00 o 
   0   2  16      527.39      503.63     34.57 o 
   1   2  16      197.56      199.42     17.18 o 
  -7   3  16       91.68       86.93     17.80 o 
  -6   3  16      454.63      439.50     25.67 o 
  -5   3  16      386.89      365.72     23.77 o 
  -4   3  16      124.52      146.89     15.94 o 
  -3   3  16        8.48       11.41      4.14 o 
  -2   3  16       97.11       93.41      6.77 o 
  -1   3  16      389.62      417.73     27.91 o 
   0   3  16      291.67      273.04     29.19 o 
  -7   4  16      151.10      132.04     13.31 o 
  -6   4  16      189.08      205.48     14.42 o 
  -5   4  16      240.57      233.66     28.77 o 
  -4   4  16        6.60        6.17      5.36 o 
  -3   4  16      445.14      401.47     40.37 o 
  -2   4  16      830.79      796.30     38.31 o 
  -1   4  16      272.16      259.68     21.11 o 
   0   4  16       19.28       20.29     15.73 o 
  -6   5  16       13.06       19.37      6.06 o 
  -5   5  16      783.54      708.18     24.77 o 
  -4   5  16      982.09      899.17     34.50 o 
  -3   5  16      292.17      254.87     11.37 o 
  -2   5  16       41.36       50.92     21.11 o 
  -1   5  16      637.66      668.61     45.13 o 
  -5   6  16       78.69       83.40      6.80 o 
  -4   6  16        2.99       -1.24      4.14 o 
  -3   6  16      226.31      224.80     24.43 o 
  -2   6  16      341.83      412.76     33.12 o 
  -4  -5  17      100.51       73.19     14.20 o 
  -3  -5  17      240.97      281.02     23.91 o 
  -2  -5  17      783.06      767.90     41.88 o 
  -1  -5  17      269.60      261.12     31.05 o 
  -5  -4  17      111.62       98.25     21.11 o 
  -4  -4  17      316.16      346.42     27.34 o 
  -3  -4  17      337.13      363.53     26.18 o 
  -2  -4  17       36.16       60.58     12.63 o 
  -1  -4  17        4.62        2.69      4.68 o 
  -5  -3  17      221.98      245.76     19.33 o 
  -4  -3  17      696.24      746.33     35.00 o 
  -3  -3  17      164.18      139.01     15.85 o 
  -2  -3  17      204.94      241.60     18.81 o 
  -1  -3  17      744.03      777.20     31.15 o 
   0  -3  17      605.45      516.24     18.42 o 
  -6  -2  17      565.23      724.81     45.52 o 
  -5  -2  17      192.75      230.28     21.67 o 
  -4  -2  17      116.68      158.00     16.66 o 
  -3  -2  17     1067.07     1120.28     63.07 o 
  -2  -2  17      662.86      677.54     33.16 o 
  -1  -2  17       11.52       17.73      7.87 o 
   0  -2  17      282.03      250.69     16.81 o 
  -6  -1  17       75.71       90.75     12.55 o 
  -5  -1  17      519.97      647.29     32.17 o 
  -4  -1  17      522.32      613.43     28.62 o 
  -3  -1  17       87.02      107.50     10.20 o 
  -2  -1  17       86.52       88.78     14.31 o 
  -1  -1  17      295.15      315.23     17.79 o 
   0  -1  17      194.86      194.34      9.06 o 
  -6   0  17      143.60      173.29     24.04 o 
  -5   0  17      141.45      174.54     22.81 o 
  -4   0  17       40.99       58.00     10.39 o 
  -3   0  17       50.45       55.42      7.59 o 
  -2   0  17      583.11      596.60     23.10 o 
  -1   0  17      572.26      566.76     24.97 o 
   0   0  17       46.92       46.40      5.64 o 
  -6   1  17      365.36      374.00     25.96 o 
  -5   1  17       37.16       49.96     10.24 o 
  -4   1  17     1045.61     1096.22     48.23 o 
  -3   1  17     1158.34     1198.38     47.30 o 
  -2   1  17      116.05      136.42      9.24 o 
  -1   1  17      394.50      381.76     18.26 o 
   0   1  17      895.11      815.36     66.24 o 
  -6   2  17      817.10      860.95     50.61 o 
  -5   2  17      744.90      798.36     48.02 o 
  -4   2  17       16.03       20.00      5.99 o 
  -3   2  17      163.14      202.38     20.49 o 
  -2   2  17      656.87      615.17     73.28 o 
  -1   2  17      390.82      374.41     17.82 o 
  -5   3  17       19.94       15.38      8.49 o 
  -4   3  17       94.39       97.31      9.52 o 
  -3   3  17      388.31      399.87     22.81 o 
  -2   3  17      255.06      259.38     13.54 o 
  -1   3  17        0.54       -0.92      3.34 o 
  -5   4  17      252.30      271.95     19.74 o 
  -4   4  17      686.81      628.56     48.44 o 
  -3   4  17      248.05      214.07     18.63 o 
  -2   4  17       96.23      100.85      9.99 o 
  -3  -1  18      327.13      397.18     21.50 o 
  -3   0  18      456.32      477.36     26.84 o 
                                                 
